# Supplementary material for: Coordination of Metabolism and Virulence Factors Expression of Extraintestinal Pathogenic Escherichia coli Purified from Blood Cultures of Patients with Sepsis
Source: Mol Cell Proteomics. 2016 Jun 30;15(9):2890–907. doi: 10.1074/mcp.M116.060582 (PMC5013306; doi:10.1074/mcp.M116.060582)
Supplement: Supplemental Data [file 10.1074_M116.060582_mcp.M116.060582-2.xlsx]

## Sheet: Legend
TABLE	DESCRIPTION
S1	Peptide evidence and spectra of single-peptide-based protein identifications
S2	Peptide sequences detected at 1% FDR
S3	Proteins detected at 1% FDR
S4	Functional annotation of proteins in S3
S5	Distribution of detected proteins according to the cellular localization (Pdf file Supplementary Information)
S6	Identified alternative protein isoforms
S7	LFQ intensities of proteins in S3
S8	Pearson coefficients describing correlation of proteins identifications and LFQ intensities between replicates.
S9	Number of detected ExPEC proteins under aerobic and anaerobic condition of clinical blood culture (Pdf file Supplementary Information)
S10	Significant differentially abundant (t-test) and exclusively detected proteins under anaerobic and aerobic blood culture
S11	Significant differentially abundant proteins of 6 ExPEC strains (ANOVA)
S12	Detected ExPEC proteins with putative or documented functions related to virulence
S13	UPEC 536 proteins with significantly differential abundance under three specific conditions (ANOVA) and proteins detected exclusively in one of three conditions
ABBREVIATIONS AND TERMS
ANOVA	Analysis of Variance
BA	Blood Agar
ECO	Evidence and Conclusion Ontology
FDR	False Discovery Rate
GO	Gene Ontology
LA	Lactose Agar
N	Sample derived from anaerobic blood culture
NaN	Not Determined
O	Sample derived from aerobic blood culture
PEP	Posterior Error Probability
Q-value	Ratio between the number of decoy hits and the total number of identifications with scores smaller or equal to the score of that protein
UniProtKB	Universal Protein KnowledgeBase
Samples names	Description
C	clinical extraintestinal E. coli isolate	C4n
D		D4n
E		E4n
F		F4n
G		G5m
536	reference uropathogenic E. coli 536
R	reference combined sample for PCA analysis
NOTE
The following proteins shared peptides and therefore their LFQ intensities can be over/under-estimated.
PROTEIN NAME	PROTEIN ID	Peptides in common			Total Peptides Detected
Putative cadaverin decarboxylase	Q83W85	2			7
Lysine decarboxylase, inducible	P0A9H3				46
D-alanyl-D-alanine carboxypeptidase DacA	P0AEB3	1			29
D-alanyl-D-alanine carboxypeptidase DacC	P08506				32
Putative outer membrane porin protein NmpC	P21420	2			12
Outer membrane protein C	Q8CVW1				23
Putative glyceraldehyde-3-phosphate dehydrogenase C	P33898	1			19
Glyceraldehyde-3-phosphate dehydrogenase A	P0A9B3				42
Respiratory nitrate reductase 2 gamma chain	P0AF32	1			3
Respiratory nitrate reductase 1 gamma chain	P11350				4
Respiratory nitrate reductase 2 alpha chain	P19319	9			37
Respiratory nitrate reductase 1 alpha chain	P09152				68
Nitrate/nitrite transporter NarU	P37758	1			5
Nitrate/nitrite transporter NarK	P10903				6
Formate dehydrogenase-N, Fe-S (Beta) subunit, nitrate-inducible	P0AAJ3	1			5
Formate dehydrogenase-O iron-sulfur subunit	P0AAJ6				7
Fumarate hydratase class I, aerobic	P0AC34	16			35
Fumarate hydratase class I, anaerobic	P14407				43
L-serine dehydratase 1	P16095	1	1		21
L-serine dehydratase TdcG	P42630			1	14
L-serine dehydratase 2	P30744				20
Putative peptide synthetase	A0A0H2VAR6	12			28
Peptide synthetase	Q0P7K1				42
ErfK protein	P39176	1			11
Probable L,D-transpeptidase YbiS	P0AAX9				13
Lysine/arginine/ornithine-binding periplasmic protein	P09551	1			20
Histidine-binding periplasmic protein	P0AEU1				21
Transaldolase A	P0A868	2			31
Transaldolase B	P0A870				38
Lysine--tRNA ligase	Q83W87	2		1	20
Lysine--tRNA ligase, heat inducible	Q8FAT5		15		53
Lysine--tRNA ligase	W9AJF7				51
Flagellin	V0VL87	6		10	33
Flagellin	A0A0H2VAE3		1		36
Flagellin	W9AGL9				22
Transketolase	P33570	3			35
Transketolase 1	P27302		1		42
Transketolase	W8ZQG8				8
RNA polymerase sigma factor RpoS	P13445	1			23
RNA polymerase sigma factor RpoD	P00579				36
Autonomous glycyl radical cofactor	Q8FF10	1	1		16
Formate acetyltransferase 1	P09373			5	80
PFL-like enzyme TdcE	P42632				39
Leucine-specific-binding protein	P04816	1			4
Leu/Ile/Val-binding protein	P0AD97				7
Cold shock protein CspA	P0A9Y0	1			5
Cold shock-like protein CspG	P0A979				6
Alpha-hemolysin translocation ATP-binding protein HlyB	Q8FDZ8	1			11
Yersiniabactin-iron ABC transporter permease ATP-binding protein	C4N4Q1				17
HTH-type transcriptional regulator RpiR	P0ACS8	1			9
ATP-dependent protease subunit HslV	P0A7B9				14
Anaerobic C4-dicarboxylate transporter DcuA	P0ABN6	1			7
Anaerobic C4-dicarboxylate transporter DcuB	P0ABP0				8
D-mannonate oxidoreductase	P39160	1			17
Oxidoreductase YeiQ	P33029				19
Uncharacterized oxidoreductase YdfI	P77260				9
Putative restriction modification enzyme S subunit	Q659X6	3			10
Putative restriction modification enzyme S subunit	A0A0H2VFF1				11
Formate dehydrogenase, nitrate-inducible, major subunit	P24183	2			25
Formate dehydrogenase-O major subunit	P32176				36
Putative dimethyl sulfoxide reductase chain YnfE	P77374	1	2		22
Probable dimethyl sulfoxide reductase chain YnfF	P77783				22
Dimethyl sulfoxide reductase DmsA	P18775				46
Probable anaerobic dimethyl sulfoxide reductase chain YnfG	P0AAJ2	3			9
Anaerobic dimethyl sulfoxide reductase chain B	P18776				12
Methyl-accepting chemotaxis protein II	P07017	1	3		34
Methyl-accepting chemotaxis protein I	P02942				35
Aerotaxis receptor	P50466				6
Long-chain fatty acid transport protein	W9AI40	3			12
Long-chain fatty acid transport protein	F4T0R5				15
Antigen 43	A0A0H2VAW5	3			26
Antigen 43 protein	A0A0E0U353				29
Putative regulator	A0A0H2VBL3	2			3
Regulatory protein, GntR family	F4T527				3
dTDP-glucose 4,6-dehydratase 2	P27830	2			15
dTDP-glucose 4,6-dehydratase	P37759				23
Glucose-1-phosphate thymidylyltransferase 2	B7MGJ9	2			8
Glucose-1-phosphate thymidylyltransferase	P55253				20
Outer membrane protein W	W8ZH86	1			4
Outer membrane protein W	A0A0H2V705				7
Respiratory nitrate reductase 2 beta chain	P19318	6			19
Respiratory nitrate reductase 1 beta chain	P11349				26
Uncharacterized protein	W9AFS0	3			6
Putative monooxygenase YdhR	A0A0H2V9W2				6
Flagellar hook-associated protein 2	W8ZTF6	1			5
Flagellar hook-associated protein 2	V0W656				10
Phosphoenolpyruvate-protein phosphotransferase	P08839	1			51
Multiphosphoryl transfer protein 2	P32670				18
Phospho-2-dehydro-3-deoxyheptonate aldolase, Tyr-sensitive	P00888	1			4
Phospho-2-dehydro-3-deoxyheptonate aldolase, Phe-sensitive	P0AB91				22
Ornithine decarboxylase, constitutive	P21169	2			12
Ornithine decarboxylase, inducible	P24169				46
Lipopolysaccharide core biosynthesis protein	W8ZYT4	1			10
Lipopolysaccharide core biosynthesis protein rfaY	A0A0H2VET6				13
Uncharacterized protein	W9A0X2	3			10
Protein yjgK	A0A0H2VDN4				10
Ornithine carbamoyltransferase	W8ZRU7	1			3
Ornithine carbamoyltransferase	Q8FAD6				4
Dihydrofolate reductase type 5	P11731	3			5
Dihydrofolate reductase type 7	P27422				8
Type I restriction enzyme EcoprrI	P17224	4			5
Type I restriction enzyme EcoR124II R protein	P10486				21
Protein GnsB	P77695	1			3
Protein GnsA	P0AC93				5
Serine protease EspC	Q9EZE7	1			3
Uncharacterized protein	A0A0J2GZG7				6
Acylphosphatase	Q8FJ70	1			4
Carbamoyltransferase HypF	P30131				10
Uncharacterized protein	W9AB04	1			4
Uncharacterized protein	A0A0H2V425				6
Microcin-E7 immunity protein	W8ZMP4				3

## Sheet: S1
Single peptide spectra are shown bellow the table
PEPTIDE SEQUENCE	PROTEIN NAME	UNIPROTKB ENTRY	GENE NAME	MODIFICATIONS	MISSED CLEAVAGES (Trypsin/P)	MISSED CLEAVAGES (LysC/P)	CHARGE	m/z	MASS	RESOLUTION	MASS ERROR [ppm]	UNCALIBRATED MASS ERROR [ppm]	CALIBRATED RETENTION TIME	PEP	SCORE	INTENSITY
AARQQAIVDLLLNHTSLTTEALSEQLK	L-fucose operon activator	P0ACK8	fucR	Unmodified	1	0	4	741.659	2962.61	181268	-0.046002	0.54238	103.84	0.0004038	43.293	2150750
ADNAIAAACYFAGHFLIVR	Uncharacterized membrane protein YhhN	P0ADJ0	yhhN	Unmodified	0	0	3	694.019	2079.04	187910	-0.072596	0.096356	117.32	0.00242708	66.0605	1002800
AFAFSPVEDGIAVR	Inner membrane protein YdgK	P76180	ydgK	Unmodified	0	0	2	739.886	1477.76	177384	0.127355	0.20003	86.023	1.7172e-05	118.73	2952600
AFSNPFDDPQGAFYILR	Enterobactin biosynthesis protein YbdZ	P18393	ybdZ	Unmodified	0	0	2	979.476	1956.94	157318	0.0248705	-0.189995	118.135	9.3575e-06	133.395	912145
AIFFGCVGNDDFAR	Carbohydrate kinase	A0A0G3JT20	SK87_03533	Unmodified	0	0	2	794.864	1587.71	177833	-0.0894625	-0.134695	88.843	0.00047636	98.271	1270700
ALLPGHTPTLPEALVQNLR	Fe(3+) dicitrate transport system permease protein FecC	P15030	fecC	Unmodified	0	0	3	680.725	2039.15	184990	-0.0412335	0.18127	91.917	1.7312e-05	99.4255	3700600
AMLGQIERNESSPTVATLWK	Uncharacterized HTH-type transcriptional regulator YdcN	W8ZHQ8	ydcN	Unmodified	1	0	3	744.388	2230.14	179251	0.206175	0.72216	77.326	3.37721e-05	81.617	1086550
ASAEQAFVR	Inner membrane protein YqiK	P77306	yqiK	Unmodified	0	0	2	489.754	977.493	223299	-0.22485	0.16474	29.245	0.00082844	120.45	1706900
AVADPQALAFLTGYLIEK	Inner membrane protein alx	Q8FDE1	alx	Unmodified	0	0	2;3	960.527	1919.04	165552	-0.0065922	0.063741	128.85	0.0005318	72.676	791100
DDALALIRRDAPMLTDFALDLLNAPLLDK	Cryptic nitrate reductase 2 delta subunit	P19317	narW	Unmodified	2	0	4	803.186	3208.72	170663	0.047678	0.41342	152.33	0.0248423	37.968	556930
DFAQQLFDLHDR	Short-chain dehydrogenase	W8ZEK5	EC958_0691	Unmodified	0	0	2;3	502.244	1503.71	219656	0.031742	0.09261	88.8195	0.0368923	58.7695	1166450
DFGDDGSVIER	Colicin-E6 immunity protein	P04482	imm	Unmodified	0	0	2	605.273	1208.53	199611	-0.022504	0.499735	53.737	0.000159105	112.565	3476950
DSFQQGLCEVLSLLQAGYQR	Uncharacterized protein	A0A0H2V845	c1202	Unmodified	0	0	3	771.383	2311.13	177098	0.23913	0.839725	151.865	1.9523e-05	94.61	1093950
DSGHLIPGHGGILDR	Phosphatidate cytidylyltransferase	P0ABG1	cdsA	Unmodified	0	0	2;3;4	515.271	1542.79	208597	-0.096964	0.15459	43.837	0.022831	45.722	4199400
DTLDALQNMFDVEPDVGALLYGEEK	Hydrogenase isoenzymes formation protein HypC	P0AAM4	hypC	Unmodified	0	0	3	928.109	2781.31	158947	0.050712	0.020521	150.09	8.596e-14	132.31	1836300
DVLSRGPDELIVVIDDQFEQALPQQTASVLAAAAQK	Protein FixA	Q8FLA3	fixA	Unmodified	1	0	4	959.757	3835	160689	-0.035489	0.090331	146.9	0.001785	34.715	807140
DWALIWWDSVPQETLR	Uncharacterized protein	A0A0H2V6X6	c1648	Unmodified	0	0	2	1008	2013.99	156826	0.144095	0.278675	139.685	9.03311e-07	134.56	688885
EGLDVNSHGENAYNA	Ammonia channel	P69681	amtB	Unmodified	0	0	2	795.345	1588.68	174628	0.18334	0.3316	41.378	2.50945e-07	142.59	1185500
ELDISIMPFFEHEYDSLSDDEK	Probable antitoxin CptB	P64560	cptB	Unmodified	0	0	3	887.063	2658.17	161918	-0.1117	0.10218	127.17	1.0232e-05	82.609	4380500
ELGELLQALDK	Putative integrase of prophage	A0A0H2V6I0	c1483	Unmodified	0	0	2	614.843	1227.67	202143	-0.35219	-0.022996	97.6	5.515e-06	146.5	2075500
ELIAIMLIPGLIR	Uncharacterized protein YbjE	W9AD70	ybjE	Unmodified	0	0	2	726.455	1450.89	184110	0.21503	0.240875	136.765	4.6195e-13	157.03	576845
ELTLPQSVWSK	Probable intracellular septation protein A	P59440	yciB	Unmodified	0	0	2	644.351	1286.69	186998	0.056577	0.96593	79.0905	0.0171572	82.305	2660300
ENIAQTWQQPEHYDLYIPAITWHAR	Lipid A palmitoyltransferase PagP	Q8FJZ7	pagP	Unmodified	0	0	4	770.881	3079.49	174080	-0.21058	0.10014	99.389	0.0016049	45.878	2316350
ESIGVVPLALPLMAGPGAISSTIVWGTR	UPF0056 membrane protein YhcE	P25743	ychE	Unmodified	0	0	3	931.517	2791.53	163297	0.066741	0.152816	147.54	3.7667e-05	55.62	996395
ETITHHFFVSGIGQK	Lipoprotein bor homolog from lambdoid prophage DLP12	P77330	borD	Unmodified	0	0	3	567.63	1699.87	206244	-0.054633	0.32618	48.559	0.00238135	65.041	1098500
FAVNLDALSR	Uncharacterized protein YfiR	P64548	yfiR	Unmodified	0	0	2	553.304	1104.59	212600	-0.14891	0.0045661	79.023	0.00687855	80.6895	1025000
FDCGEEALNLFLTTHLVR	Acetyltransferase	W8ZY89	EC958_3852	Unmodified	0	0	3	712.358	2134.05	180974	-0.13115	0.28164	114.06	6.3549e-05	92.096	1017000
FIPSEEGFSTDQSK	Putative cytoplasmic protein	P46887	yecH	Unmodified	0	0	2	786.365	1570.72	176257	0.12457	0.68149	53.438	0.0436698	82.285	1178200
FVLESPLVNGR	Inner membrane protein YbbJ	P0AAS3	ybbJ	Unmodified	0	0	2	615.846	1229.68	202596	-0.0604515	0.15626	75.549	0.00580435	75.594	1289800
FYLFGIMQGEEHPFPATTQSK	Protein PhsC homolog	P77409	ydhU	Unmodified	0	0	3	810.06	2427.16	176442	-0.17338	0.17893	99.273	0.0110623	60.8865	1368400
GAIIPGLLGVGEPLIYGVTLPR	PTS system N-acetylmuramic acid-specific EIIBC component	Q8FFA9	murP	Unmodified	0	0	2;3	735.772	2204.29	179705	0.081597	0.14994	135.5	2.8697e-05	81.639	1041200
GDLSYLEQQGYLK	Putative DEOR-type transcriptional regulator	W8ZNN8	EC958_3656	Unmodified	0	0	2	757.38	1512.75	188281	-0.059827	0.40287	76.572	0.00502085	79.2855	664790
GIFTAGVLDEFMR	Uncharacterized protein YjjU	P39407	yjjU	Unmodified	0	0	2	728.369	1454.72	182041	0.24428	0.31484	116.13	2.44535e-05	118.545	1455400
GLTSLVDELGR	PTS system fructose subfamily IIA component	A0A024LAH3	agaF	Unmodified	0	0	2	580.32	1158.62	208043	-0.012714	0.3531	84.229	0.00170255	88.2635	2202900
GMSPFSPDR	Undecaprenyl-phosphate alpha-N-acetylglucosaminyl 1-phosphate transferase	P0AC79	wecA	Unmodified	0	0	2	497.227	992.439	219650	-0.0805315	0.0927905	42.0025	0.00832445	81.14	4006000
GVGEDISDGGNAISGAATK	Entericidin B	P0ADB8	ecnB	Unmodified	0	0	2;3	859.913	1717.81	167461	-0.026797	0.0523045	51.4065	3.7272e-40	201.67	18147000
HYGIDNIIITVAR	Putative transcriptional regulator	Q1R2N8	UTI89_C4973	Unmodified	0	0	2;3	619.263	1483.81	202287	0.202005	-0.212865	79.869	0.00014239	98.943	1616750
IDDNVSASLETLK	Uncharacterized protein	Q1R8B0	yfjC	Unmodified	0	0	2;3	702.864	1403.71	196778	0.82358	1.0019	20.833	0.020891	50.108	1067700
IELRLSDWITHFAGK	Electron transport complex subunit RsxG	P77285	rsxG	Unmodified	1	0	3;4	447.247	1784.96	226971	-0.21794	0.32554	101.165	0.00223157	83.27	1292500
IIATLYAVMDK	Uncharacterized protein YbgE	P0AAV1	ybgE	Unmodified	0	0	2	619.347	1236.68	196462	0.42064	0.71159	82.026	8.4899e-05	118.795	2891250
ILLQQETQR	Toxin CptA	Q46824	cptA	Unmodified	0	0	2	564.822	1127.63	209703	-0.11087	0.14226	32.879	0.00615015	93.26	650830
IMSEEGLTPR	Probable aminoglycoside efflux pump	P24177	acrD	Unmodified	0	0	2	566.787	1131.56	212675	-0.00081861	-0.13081	38.937	0.029568	62.633	699190
ISFDALFDEEYRDIWLNIR	putative permease of iron compound ABC transport system	W9ALL9	chuU	Unmodified	1	0	3	805.737	2414.19	177124	-0.0667312	0.23825	134.725	1.79001e-05	105.7	755160
IYHSGETEDASWFLR	Putative esterase YheT	P45524	yheT	Unmodified	0	0	3	604.285	1809.83	197251	0.016891	0.45117	68.28	0.00031086	85.271	1523600
LAAASSLSNFTR	Multidrug export protein EmrB	P0AEJ0	emrB	Unmodified	0	0	2	619.33	1236.65	200900	0.00023591	0.27683	54.58	3.6969e-05	119.21	1354200
LAFNQEMPPLMSIERK	Inner membrane protein YpjD	P64433	ypjD	Unmodified	1	0	3	635.33	1902.97	195901	-0.0655595	0.21968	82.5905	0.0048345	51.939	1598700
LAILLGPGRPK	UPF0118 inner membrane protein YhhT	P0AGM0	yhhT	Unmodified	1	0	3	378.917	1133.73	256731	-0.028845	0.59801	47.477	0.0096452	59.077	841290
LASEGISFQSILDDVR	Transcriptional regulator YbcM	P77634	ybcM	Unmodified	0	0	2	875.455	1748.89	163877	0.00036535	-0.08102	97.2615	0.060208	47.639	2283200
LFGEYYYSPDSLSSGIK	Putative outer membrane porin protein	P76471	yfaZ	Unmodified	0	0	2	963.462	1924.91	163785	0.31796	0.76436	92.076	0.000305878	96.1	714930
LFGSPIDILNR	Inner membrane ABC transporter permease protein YtfT	P39328	ytfT	Unmodified	0	0	2	622.854	1243.69	202194	-0.051064	-0.067859	97.279	0.00017969	110.84	830300
LLLQALENIPGEQR	Thiamine transport system permease protein ThiP	P31549	thiP	Unmodified	0	0	2	797.452	1592.89	177500	-0.020278	0.34554	94.447	0.00013337	106.42	1038000
LLSFTGTIDK	Inner membrane protein yphA	A0A079YGZ5	W817_24355	Unmodified	0	0	2	547.808	1093.6	210998	0.025993	0.437065	65.813	0.0093577	80.916	2218550
LSVVIGSSPQMWLNLQNAWSLAEAEK	Uncharacterized HTH-type transcriptional regulator YddM	P67700	yddM	Unmodified	0	0	3	957.828	2870.46	158376	0.0110335	0.10108	136.475	3.3184e-12	95.834	1208500
LTMLEELMQWEGSHSDY	Inhibitor of glucose transporter	C1P5Z7	sgrT	Unmodified	0	0	3	690.305	2067.89	185204	-0.02188	0.8712	131.79	1.49219e-05	115.9	2515500
LYIVQVDVGEK	putative tRNA synthetase	P42589	ygjH	Unmodified	0	0	2	631.853	1261.69	200438	-0.106695	0.09601	70.417	0.0199031	88.97	942725
MESLLDSMTITLSR	Uncharacterized protein	W8ZJ18	EC958_2132	Oxidation (M)	0	0	2;3	806.9	1611.78	171781	0.42818	0.42476	42.073	0.0047592	70.628	2907500
MGVAAIPLIK	Putative hexose/hexosamine family PTS permease IID component	J7RVA6	agaE	Unmodified	0	0	2	506.815	1011.62	220299	-0.00947	-0.47827	75.0365	0.00108968	100.961	1806500
MISAMTNLPDNILR	Uncharacterized protein YjeT	P0AF73	yjeT	Unmodified	0	0	2	794.913	1587.81	174448	-0.28476	-0.118897	90.994	9.8004e-07	125.47	1342350
MLPHAHPQDLMQK	Zinc transporter ZupT	P0A8H4	zupT	Unmodified	0	0	2;3	515.927	1544.76	216385	-0.0760425	-0.06818	30.7045	0.008907	55.261	949045
MTNIDPVWK	Putative fluoride ion transporter CrcB	P63860	crcB	Unmodified	0	0	2	552.281	1102.55	210556	-0.054921	0.35374	59.501	0.0241385	93.492	1544900
NELRYLRAENAYLK	Putative transposase	A0A0H2V432	c0118	Unmodified	2	0	3	584.985	1751.93	203886	-0.30354	0.0130426	47.015	0.0256609	59.6695	1118950
NGPTLLAIPLLR	UPF0266 membrane protein YobD	P67602	yobD	Unmodified	0	0	2	639.401	1276.79	193679	0.16549	0.50994	106.28	0.00086387	92.781	3153700
NIEELLVAPVPTHVIIAGYVGGGVAR	Inner membrane transport permease YadH	P0AFN7	yadH	Unmodified	0	0	3	882.166	2643.47	165979	-0.07509	0.13239	111.34	7.883e-11	104.86	1510400
NLLSMTISPDLAFVDGVK	High-affinity zinc uptake system membrane protein ZnuB	P39832	znuB	Unmodified	0	0	2;3	960.511	1919.01	164553	0.10167	0.34738	121.46	5.2913e-08	137.85	920730
NNLFAGLTGGIESIAQFTHIK	Membrane protein	A0A0H2VA96	c3340	Unmodified	0	0	3	744.399	2230.17	182403	0.0689805	0.9862	124.565	0.00018507	61.757	948510
NTLIDAK	4-aminobutyrate aminotransferase PuuE	P50457	puuE	Unmodified	0	0	2	387.721	773.428	249996	2.2064	2.80165	18.572	0.00084706	128.48	71488470
PLLAQSGPLDDIDVALRLIYALGK	Uncharacterized protein YggD	P11663	yggD	Unmodified	1	0	3	851.155	2550.44	168065	0.017664	0.15749	150	2.9788e-11	102.39	1472000
QAQIGTIDAQIK	Macrolide export protein MacA	P75830	macA	Unmodified	0	0	2	643.359	1284.7	194543	-0.091282	0.39108	47.559	0.0015082	84.365	578240
QAQNISQNLPIK	Uncharacterized lipoprotein YghG	Q46835	yghG	Unmodified	0	0	2	677.378	1352.74	191375	0.12662	0.41016	46.485	6.13945e-05	111.72	1357700
QLDWLSLLNFEVLHASR	Uncharacterized protein YafS	P75672	yafS	Unmodified	0	0	3	681.034	2040.08	190966	-0.10207	0.052987	133.21	0.00135301	77.1505	499410
QLSLPVPLLPVDLLR	Uncharacterized transporter YebQ	P76269	yebQ	Unmodified	0	0	2	837.022	1672.03	169492	0.20012	1.1545	137.04	1.35144e-06	136.03	407200
RFSLSGWEPILVNK	Melibiose operon regulatory protein	P0ACH9	melR	Unmodified	1	0	3	549.307	1644.9	212540	-0.069413	0.6387	86.804	0.0002423	87.083	1278100
RLEGVEMPLVTLTAAEALAR	Uncharacterized protein YhfG	P0ADX5	yhfG	Unmodified	1	0	3	714.065	2139.17	181089	-0.136015	0.09256	108.51	0.000135945	73.8945	3497450
RLENQLSPATDVAVAPHSSAAK	Putative membrane protein	W8ZHF7	yciS	Unmodified	1	0	3;4	660.517	2261.18	191999	0.052007	-0.087382	37.218	1.8362e-11	119.43	2254850
RLENQLSPATDVAVAPHSSASK	Inner membrane protein YciS	A0A0H2V869	yciS	Unmodified	1	0	3;4	760.064	2277.17	182547	-0.071083	0.226335	36.6705	0.000106317	79.121	2460350
RVLWIPVEGERSIPLAK	DNA mismatch repair protein MutH	Q8FEA9	mutH	Unmodified	2	0	3	655.054	1962.14	195281	-0.115506	0.200115	71.573	0.0035735	51.073	1364400
SFYIAPEHRGMGLADELIK	Acetyltransferase	A0A0G9FQ54	XB01_09760	Unmodified	1	0	3	716.37	2146.09	186553	-0.2608	-0.43865	74.391	0.002003	50.252	1118500
SGALEATALINVK	Uncharacterized fimbrial-like protein YehA	P33340	yehA	Unmodified	0	0	2;3	643.869	1285.72	190934	0.010343	0.39732	59.364	0.00088345	88.415	9067800
SGLSDALERFEEDEMVGIVR	Putative phosphate starvation-inducible protein with ATPase activity	P0A9K1	phoH	Unmodified	1	0	3	751.367	2251.08	176951	-0.014882	-0.020317	117.17	9.5771e-05	86.54	1485900
SGVMGVTRLMANEWAK	2-dehydro-3-deoxy-D-gluconate 5-dehydrogenase	P37769	kduD	Unmodified	1	0	3	583.964	1748.87	206241	0.071059	0.317445	75.171	0.0124078	53.6	1224250
SHSNASSGASHGSVK	Cytochrome o ubiquinol oxidase subunit IV	B7MD87	cyoD	Unmodified	0	0	2;3	589.192	1411.64	188414	-0.188985	0.758445	16.3035	0.00182044	88.799	26642
SHSNVSGGASHGSVK	Cytochrome O ubiquinol oxidase protein cyoD	A0A0H2V5I1	cyoD	Unmodified	0	0	2;3	705.84	1409.66	196012	0.12805	0.78881	15.575	7.6984e-10	143.64	1395800
SIGASDMTILLR	Glutathione transport system permease protein GsiD	Q8FJK8	gsiD	Unmodified	0	0	2	638.85	1275.69	197607	0.38315	0.502005	117.75	0.022986	63.091	911765
SLFPLVGAPGVTALR	Threonine/homoserine exporter RhtA	P0AA68	rhtA	Unmodified	0	0	2	749.443	1496.87	180989	-0.0346945	0.258695	103.985	0.00098445	87.083	1357100
SPAFTVPESAQR	Cell division activator CedA	Q8FH13	cedA	Unmodified	0	0	2	645.328	1288.64	194097	-0.11988	0.13542	45.432	0.0067741	74.392	2294000
SVSTLESENAQPVAQTQNSELIYR	Xanthine permease XanP	P0AGN0	xanP	Unmodified	0	0	3	888.775	2663.3	163725	-0.0323595	0.55672	67.3755	7.2848e-13	131.13	1660250
TAMSSNIELASAEVLK	Arginine exporter protein ArgO	Q8FE55	argO	Unmodified	0	0	2	832.432	1662.85	169022	-0.191955	-0.252402	79.787	0.00046596	93.226	1552000
TELSWTTSQR	Uncharacterized protein	W9AJT5	EC958_3294	Unmodified	0	0	2	604.799	1207.58	203181	-0.21603	0.09061	43.99	0.00610657	94.321	1031900
TGLTTHLLAR	Cytosine permease	P0AA83	codB	Unmodified	0	0	3	361.549	1081.62	255686	0.0034065	0.258065	35.726	0.00201965	77.439	852955
TPNPLISLDLFK	Probable transport protein HsrA	P31474	hsrA	Unmodified	0	0	2	679.39	1356.77	189931	0.044077	0.29233	111.56	0.010254	83.087	1172400
VADPQVLVALFRQFLSEQEK	Transcriptional regulator	W8ZYQ3	EC958_3992	Unmodified	1	0	3	773.09	2316.25	175587	0.11693	0.3971	124.04	0.062087	21.359	2632800
VAVINAQPVGFITR	Hypothetical acetyltransferase YafP	Q47158	yafP	Unmodified	0	0	2	742.933	1483.85	182179	0.028569	0.1223	76.802	0.0010491	86.7695	1300800
VELPLAAPVILAGVR	Putative osmoprotectant uptake system permease protein YehW	P33359	yehW	Unmodified	0	0	2	759.474	1516.93	181177	0.16478	0.39639	111.4	0.00011324	107.46	875870
VGGHEQVCDR	Uncharacterized protein YchH	P0AB50	ychH	Unmodified	0	0	2;3	482.469	1155.51	219556	0.14689	0.941195	17.047	6.6765e-07	154.15	1627800
VIILGWMNDENTLR	Toxin YhaV	Q8FDB4	yhaV	Unmodified	0	0	2	837.438	1672.86	172346	-0.167845	0.0488604	101.35	0.00789695	78.1535	990110
VLAQIVSILK	Putative phosphotransferase system enzyme IIB	B7MDX4	ECS88_3887	Unmodified	0	0	2	542.36	1082.71	213666	0.045538	0.19933	88.461	0.00537019	92.2455	1580100
VLNSLRTAK	50S ribosomal protein L36 2	Q8FKL1	rpmJ2	Unmodified	1	0	2;3	501.309	1000.6	220375	-0.06287	-0.053545	20.006	0.00088388	112.71	2514200
VNLALVSNR	Cytolethal distending toxin subunit B	Q46669	cdtB	Unmodified	0	0	2	493.293	984.572	221573	0.031065	0.142665	45.77	0.0027384	98.048	19683400
VNNDVAAQQATNAK	Cell division protein FtsB	Q8FEJ4	ftsB	Unmodified	0	0	2	722.363	1442.71	181788	0.28649	0.57439	19.283	1.1459e-69	249.36	341880
VNQQLAAAANEVWLVVSGIGVK	Bifunctional adenosylcobalamin biosynthesis protein CobU	P0AE76	cobU	Unmodified	0	0	3	756.09	2265.25	178486	0.033785	0.42058	143.26	0.00402607	78.034	412680
VNVDLAAAGVAFK	DNA polymerase III subunit theta	P0ABS9	holE	Unmodified	0	0	2	637.859	1273.7	198810	0.055355	0.179025	78.11	0.004992	87.69	1503600
VQTGDGINNDVDTK	Uncharacterized protein YbgS	P0AAV6	ybgS	Unmodified	0	0	2	738.352	1474.69	182204	0.19488	0.34831	25.684	1.9569e-18	191.885	998140
VTVEALFLR	Polysialic acid transport protein KpsM	P23889	kpsM	Unmodified	0	0	2	524.313	1046.61	218556	-0.0066944	0.21334	87.276	0.0046204	90.147	1732900
VVVVDVEDAR	Flagellar protein FliO	P22586	fliO	Unmodified	0	0	2	550.801	1099.59	211428	-0.13391	0.28105	46.414	0.00150295	95.289	1477400
VYPQAGGADSTLLR	NrfD protein	P32709	nrfD	Unmodified	0	0	2	724.381	1446.75	180356	0.270465	0.0299372	52.356	0.00127	83.633	1062805
WIAPLPVVGQLR	Transfer inhibition protein	P0DJ91	tir	Unmodified	0	0	2	674.909	1347.8	189892	-0.0135381	0.0264942	99.999	0.01459	66.123	1361000
WLTILPLGGDTAR	Iron(3+)-hydroxamate import system permease protein FhuB	P06972	fhuB	Unmodified	0	0	2	706.898	1411.78	185972	0.028261	0.1581	104.51	0.0055614	74.987	1286600
WSDSTFGCVGPIGPLK	Uncharacterized protein	A0A0H2V7N6	c1524	Unmodified	0	0	2	860.922	1719.83	167747	0.0653495	0.0118711	90.33	1.98731e-11	144.2	1441450
WTDSREIGEALYDAYPDLDPK	Protein IscX	Q8FF46	iscX	Unmodified	1	0	3	818.72	2453.14	171363	-0.0544935	0.35518	95.9025	5.58354e-05	75.0795	1724250
WVNPGCYVLIR	UPF0299 membrane protein YohJ	P60633	yohJ	Unmodified	0	0	2	688.861	1375.71	186833	0.2511	0.21051	86.037	0.000260045	109.96	1646100
YGFADVLSLGHVGLDPSR	Putative Mg(2+) transport ATPase inner membrane protein	P0AFV2	yhiD	Unmodified	0	0	2;3	634.995	1901.96	189041	0.0071773	0.1882	107.01	0.00052311	76.761	3467450
YIESIFGPPVK	Uncharacterized protein	A0A0H2V4Z3	c0292	Unmodified	0	0	2	625.345	1248.68	198731	0.107571	0.439221	78.319	0.00047765	98.754	2229800
	AARQQAIVDLLLNHTSLTTEALSEQLK
	ADNAIAAACYFAGHFLIVR
	AFAFSPVEDGIAVR
	AFSNPFDDPQGAFYILR
	AIFFGCVGNDDFAR
	ALLPGHTPTLPEALVQNLR
	AMLGQIERNESSPTVATLWK
	ASAEQAFVR
	AVADPQALAFLTGYLIEK
	DDALALIRRDAPMLTDFALDLLNAPLLDK
	DFAQQLFDLHDR
	DFGDDGSVIER
	DSFQQGLCEVLSLLQAGYQR
	DSGHLIPGHGGILDR
	DTLDALQNMFDVEPDVGALLYGEEK
	DVLSRGPDELIVVIDDQFEQALPQQTASVLAAAAQK
	DWALIWWDSVPQETLR
	EGLDVNSHGENAYNA
	ELDISIMPFFEHEYDSLSDDEK
	ELGELLQALDK
	ELIAIMLIPGLIR
	ELTLPQSVWSK
	ENIAQTWQQPEHYDLYIPAITWHAR
	ESIGVVPLALPLMAGPGAISSTIVWGTR
	ETITHHFFVSGIGQK
	FAVNLDALSR
	FDCGEEALNLFLTTHLVR
	FIPSEEGFSTDQSK
	FVLESPLVNGR
	FYLFGIMQGEEHPFPATTQSK
	GAIIPGLLGVGEPLIYGVTLPR
	GDLSYLEQQGYLK
	GIFTAGVLDEFMR
	GLTSLVDELGR
	GMSPFSPDR
	GVGEDISDGGNAISGAATK
	HYGIDNIIITVAR
	IDDNVSASLETLK
	IELRLSDWITHFAGK
	IIATLYAVMDK
	ILLQQETQR
	IMSEEGLTPR
	ISFDALFDEEYRDIWLNIR
	IYHSGETEDASWFLR
	LAAASSLSNFTR
	LAFNQEMPPLMSIERK
	LAILLGPGRPK
	LASEGISFQSILDDVR
	LFGEYYYSPDSLSSGIK
	LFGSPIDILNR
	LLLQALENIPGEQR
	LLSFTGTIDK
	LSVVIGSSPQMWLNLQNAWSLAEAEK
	LTMLEELMQWEGSHSDY
	LVVVGAGGVGK
	LYIVQVDVGEK
	MESLLDSMTITLSR
	MGVAAIPLIK
	MISAMTNLPDNILR
	MLPHAHPQDLMQK
	MTNIDPVWK
	NELRYLRAENAYLK
	NGPTLLAIPLLR
	NIEELLVAPVPTHVIIAGYVGGGVAR
	NLLSMTISPDLAFVDGVK
	NNLFAGLTGGIESIAQFTHIK
	NTLIDAK
	PLLAQSGPLDDIDVALRLIYALGK
	QAQIGTIDAQIK
	QAQNISQNLPIK
	QLDWLSLLNFEVLHASR
	QLSLPVPLLPVDLLR
	RFSLSGWEPILVNK
	RLEGVEMPLVTLTAAEALAR
	RLENQLSPATDVAVAPHSSAAK
	RLENQLSPATDVAVAPHSSASK
	RVLWIPVEGERSIPLAK
	SFYIAPEHRGMGLADELIK
	SGALEATALINVK
	SGLSDALERFEEDEMVGIVR
	SGVMGVTRLMANEWAK
	SHSNASSGASHGSVK
	SHSNVSGGASHGSVK
	SIGASDMTILLR
	SLFPLVGAPGVTALR
	SPAFTVPESAQR
	SVSTLESENAQPVAQTQNSELIYR
	TAMSSNIELASAEVLK
	TELSWTTSQR
	TGLTTHLLAR
	TPNPLISLDLFK
	VADPQVLVALFRQFLSEQEK
	VAVINAQPVGFITR
	VELPLAAPVILAGVR
	VGGHEQVCDR
	VIILGWMNDENTLR
	VLAQIVSILK
	VLNSLRTAK
	VNLALVSNR
	VNNDVAAQQATNAK
	VNQQLAAAANEVWLVVSGIGVK
	VNVDLAAAGVAFK
	VQTGDGINNDVDTK
	VTVEALFLR
	VVVVDVEDAR
	VYPQAGGADSTLLR
	WIAPLPVVGQLR
	WLTILPLGGDTAR
	WSDSTFGCVGPIGPLK
	WTDSREIGEALYDAYPDLDPK
	WVNPGCYVLIR
	YGFADVLSLGHVGLDPSR
	YIESIFGPPVK

## Sheet: S2
Peptide Sequence	Protein Name	Uniprotkb Entry	Gene Name	Length	Missed cleavages (Trypsin/P)	Missed cleavages (LysC/P)	Mass	Start position	End position	Charges	PEP	Score	MS/MS Count	Intensity	Intensity CN-11	Intensity CN-12	Intensity CN-13	Intensity CN-14	Intensity CO-11	Intensity CO-12	Intensity CO-13	Intensity CO-14	Intensity DN-11	Intensity DN-12	Intensity DN-21	Intensity DN-22	Intensity EO-11	Intensity EO-12	Intensity EO-21	Intensity EO-22	Intensity FO-11	Intensity FO-12	Intensity FN-11	Intensity FN-12	Intensity FO-21	Intensity FO-22	Intensity FN-21	Intensity FN-22	Intensity GO-1	Intensity GN-1	Intensity GO-2	Intensity GN-2	Intensity 536O-11	Intensity 536O-12	Intensity 536N-11	Intensity 536N-12	Intensity 536BA-11	Intensity 536BA-12	Intensity 536BA-21
EQSVINHCYTEIDLK	[Citrate [pro-3S]-lyase] ligase	P77390	citC	15	0	0	1847.87	228	242	2	0.047581	42.682	2	71887000	0	3904300	3368400	2504700	1550400	1433400	1409500	434490	0	0	0	0	0	0	0	0	0	2549700	6568800	4436600	2096800	0	20052000	21578000	0	0	0	0	0	0	0	0	0	0	0
GEGLALTLATELINLAYER	[Citrate [pro-3S]-lyase] ligase	P77390	citC	19	0	0	2046.1	70	88	2;3	2.0793e-40	204.78	3	17425000	0	0	341130	0	0	406400	952280	0	0	0	0	0	0	0	0	0	0	0	0	0	0	0	0	0	0	0	0	0	5398600	4484200	1973000	2404000	0	0	0
GSEYIISR	[Citrate [pro-3S]-lyase] ligase	P77390	citC	8	0	0	923.471	211	218	2	0.056333	63.816	1	1291900	0	0	0	0	0	0	0	0	0	0	0	0	0	0	0	0	0	0	0	0	0	0	0	0	0	0	0	0	1291900	0	0	0	0	0	0
HPGNKIGCIVMNANPFTNGHR	[Citrate [pro-3S]-lyase] ligase	P77390	citC	21	1	1	2333.13	142	162	2	0.01316	61.87	2	8021500	0	0	0	0	0	0	0	0	0	0	0	0	0	0	410940	529950	0	0	0	0	0	0	0	0	604920	1077000	350350	413690	0	0	0	0	0	0	0
MFGNDIFTRVK	[Citrate [pro-3S]-lyase] ligase	P77390	citC	11	1	0	1326.68	1	11	3	0.064591	33.875	1	5410700	0	0	0	0	0	0	0	0	0	0	0	0	0	0	0	0	0	0	607660	1250500	0	0	0	0	0	0	0	0	1419300	1621500	511810	0	0	0	0
DVAALLEAGVAR	1-(5-phosphoribosyl)-5-[(5-phosphoribosylamino)methylideneamino] imidazole-4-carboxamide isomerase	Q8FG49	hisA	12	0	0	1183.66	87	98	2	8.1615e-05	122.39	9	16792000	0	0	0	0	0	0	0	0	0	0	0	0	0	0	0	0	1442200	1709500	0	0	0	0	1040200	1350300	0	1857600	1634800	1602200	0	1304700	1539000	0	793050	0	0
DVAALLEAGVARVVVGSTAVK	1-(5-phosphoribosyl)-5-[(5-phosphoribosylamino)methylideneamino] imidazole-4-carboxamide isomerase	Q8FG49	hisA	21	1	0	2024.16	87	107	2;3	2.9086e-18	151.31	36	203540000	0	0	0	0	0	0	0	0	0	0	0	0	0	0	0	0	8142300	6973000	5336000	6477900	8721300	10653000	6101800	6909600	5844500	6458400	3702400	6802400	7822000	11674000	6009500	6414700	7804300	9786500	12709000
FGADALVLALDVR	1-(5-phosphoribosyl)-5-[(5-phosphoribosylamino)methylideneamino] imidazole-4-carboxamide isomerase	Q8FG49	hisA	13	0	0	1358.76	119	131	2	9.6809e-10	146.67	43	106110000	1179500	1236300	1304400	1727700	1251600	1615900	1895800	1973800	2219900	3349400	4584700	2198300	2575600	2557900	2442100	3288600	2042200	1860100	752280	2047700	1535100	1089200	1401300	1343300	2734500	3246800	1541200	2402800	3823000	3533200	2666800	3088800	2332200	1525500	3901500
GWFERFGADALVLALDVRIDEQGNK	1-(5-phosphoribosyl)-5-[(5-phosphoribosylamino)methylideneamino] imidazole-4-carboxamide isomerase	Q8FG49	hisA	25	2	0	2818.44	114	138	4	0.0055941	50.956	0	11264000	0	0	0	0	0	0	0	0	0	0	0	0	0	0	0	0	1725400	0	0	0	0	0	3365900	0	1183200	1479800	0	0	0	0	0	0	0	0	2336800
HVLCTDISR	1-(5-phosphoribosyl)-5-[(5-phosphoribosylamino)methylideneamino] imidazole-4-carboxamide isomerase	Q8FG49	hisA	9	0	0	1099.54	167	175	2	0.00067437	122.94	33	77837000	1956700	1681500	998600	2472200	1318900	2337600	1879700	1735500	1031500	645570	931430	838550	1985200	0	2175700	1267200	2701600	1857500	1293700	3977300	2404100	1544300	2532900	2888500	2055400	1800400	751180	1791500	1747400	2144300	1980500	2388200	671100	882840	1802800
MIIPALDLIDGTVVR	1-(5-phosphoribosyl)-5-[(5-phosphoribosylamino)methylideneamino] imidazole-4-carboxamide isomerase	Q8FG49	hisA	15	0	0	1624.92	1	15	2	0.0010993	85.006	1	8659100	0	0	0	0	0	285000	741650	0	436990	0	673940	0	930140	0	0	794250	0	0	0	0	0	0	0	0	0	0	0	0	914730	555220	592790	0	454290	0	0
MIIPALDLIDGTVVRLHQGDYGK	1-(5-phosphoribosyl)-5-[(5-phosphoribosylamino)methylideneamino] imidazole-4-carboxamide isomerase	Q8FG49	hisA	23	1	0	2523.35	1	23	4	0.012171	34.649	40	325530000	5376600	0	5897500	6289800	6295700	8460100	3775200	4889800	8417600	14683000	10592000	10794000	8628600	0	7936200	8986800	8370400	8973900	3886400	5454800	8169000	13103000	8862300	11327000	5055700	6310200	3860200	5767700	7017800	8257800	3618500	6004000	7434500	7032400	8868200
QRDYGNNPLPRLQDYAAQGAEVLHLVDLTGAK	1-(5-phosphoribosyl)-5-[(5-phosphoribosylamino)methylideneamino] imidazole-4-carboxamide isomerase	Q8FG49	hisA	32	2	0	3521.8	24	55	4;5	3.0382e-09	77.802	10	81257000	0	0	0	0	0	0	0	0	0	0	0	0	0	0	0	0	2102300	2432600	2630500	2458900	4857000	8921400	1823500	6127700	1992900	7048800	3649800	5018300	2184200	3497100	0	2686700	3188200	3927600	4285500
QVAVSGWQENSGVSLEQLVETYLPVGLK	1-(5-phosphoribosyl)-5-[(5-phosphoribosylamino)methylideneamino] imidazole-4-carboxamide isomerase	Q8FG49	hisA	28	0	0	3029.57	139	166	3	0.00015881	48.84	3	11802000	0	0	0	0	0	0	0	0	0	6249900	0	0	0	0	0	0	2745300	0	0	0	0	0	0	0	0	0	0	0	0	0	0	0	0	0	0
TLVAGVNVPVQVGGGVR	1-(5-phosphoribosyl)-5-[(5-phosphoribosylamino)methylideneamino] imidazole-4-carboxamide isomerase	Q8FG49	hisA	17	0	0	1620.93	67	83	2	2.8683e-14	158.29	5	19745000	0	0	0	0	0	0	0	0	1528100	1417700	1500100	1033900	0	0	0	0	0	0	1075300	0	1111800	0	0	0	1395300	1506500	797430	1091500	1216600	952740	889310	1326200	0	0	0
TLVAGVNVPVQVGGGVRSEK	1-(5-phosphoribosyl)-5-[(5-phosphoribosylamino)methylideneamino] imidazole-4-carboxamide isomerase	Q8FG49	hisA	20	1	0	1965.1	67	86	3	2.3467e-05	78.501	20	129120000	0	0	0	0	0	0	0	0	0	0	0	0	0	0	0	0	6214900	6007200	3719000	4230400	5542900	5901800	4121900	6378400	3196800	4928200	3024300	4345700	4535200	5810800	4544700	0	6239800	7681500	9347800
YPQVAFQSSGGIGDINDVAALR	1-(5-phosphoribosyl)-5-[(5-phosphoribosylamino)methylideneamino] imidazole-4-carboxamide isomerase	Q8FG49	hisA	22	0	0	2277.14	194	215	3	0.00031894	59.618	3	26780000	1561700	1639500	0	2037500	0	1277400	0	0	0	0	0	0	0	0	0	0	0	0	0	0	0	0	0	0	1432000	1308200	859430	1455300	0	0	2077300	1385600	1030200	984440	3316800
VDAVASMIYR	1,4-alpha-glucan branching enzyme GlgB	Q8FCR7	glgB	10	0	0	1123.57	404	413	2	0.001029	100.82	12	171880000	732700	0	672180	0	3188400	4013700	3959500	6101800	4399900	3830200	4223100	4219600	3718600	3337300	6437900	7542900	0	4487100	0	8083300	0	0	3391800	3104300	9526300	7767200	5214300	7965100	4042100	3533600	3895900	3175700	4053300	4138700	7507600
LLFMGNEFAQGR	1,4-alpha-glucan branching enzyme GlgB	Q8FCR7	glgB	12	0	0	1381.68	565	576	2	6.0488e-14	174.23	56	213160000	941910	831730	1072400	1434800	6720900	6765900	6505100	7321600	3932600	4970400	6434200	6248100	4065600	2387000	6798400	7234100	6278600	8879800	5088500	11134000	5562400	3246400	3845800	5953400	9896400	6932200	6342600	5225400	4165700	3260400	3661700	3651200	5173300	3024600	10327000
ALLPDATDVWVIEPK	1,4-alpha-glucan branching enzyme GlgB	Q8FCR7	glgB	15	0	0	1665.9	38	52	2	2.8599e-05	117	4	60966000	0	0	0	0	0	912180	0	0	0	0	0	0	0	0	0	0	2215600	2589900	2260700	3713100	1897600	2126700	949630	2293000	11352000	11209000	4969600	8810200	0	0	0	0	1047700	0	2254900
AMHELDFDPYGFEWLVVDDK	1,4-alpha-glucan branching enzyme GlgB	Q8FCR7	glgB	20	0	0	2425.09	615	634	3	2.2564e-13	148.44	10	54812000	0	0	893930	0	3350100	0	1511600	0	0	2132600	0	1558000	929620	681450	1851100	850480	2270200	1903100	1307900	2683900	1348800	1433400	1081600	0	7620600	5225100	2224900	3508100	0	0	795290	0	3299800	2604100	0
ANQFDAPISIYEVHLGSWR	1,4-alpha-glucan branching enzyme GlgB	Q8FCR7	glgB	19	0	0	2202.09	236	254	2;3	2.0427e-06	111.58	54	262580000	1022400	0	1206500	2069400	6787200	5191200	6185100	5325500	4661600	4836000	7281900	6821300	6005400	3948900	4556600	7090200	7074800	8527500	7867500	13094000	6359600	5187700	5476800	7409000	15637000	12595000	8022500	12147000	4150500	3734000	4050300	4807200	6096500	4110200	13325000
DLNHTYR	1,4-alpha-glucan branching enzyme GlgB	Q8FCR7	glgB	7	0	0	917.436	605	611	2;3	0.0053364	133.81	19	75327000	0	0	846630	2493800	1226800	1862100	2300000	4135600	2455500	1611000	1831900	1792700	2676300	2416100	2412600	3243700	3373400	2238200	1853000	3085400	2325000	2877100	1391000	0	6879800	6217700	3719400	5677500	0	0	0	0	112450	0	318400
DVINALIAGHFADPFSVLGMHK	1,4-alpha-glucan branching enzyme GlgB	Q8FCR7	glgB	22	0	0	2351.21	8	29	3	0.021636	51.566	0	3136400	0	0	0	0	0	0	0	0	0	0	0	0	0	0	0	0	0	0	0	0	0	0	0	0	1073200	862870	264080	936280	0	0	0	0	0	0	0
EGEWIPNEFGGR	1,4-alpha-glucan branching enzyme GlgB	Q8FCR7	glgB	12	0	0	1389.63	419	430	2	0.0030665	79.492	10	69029000	658690	0	0	721000	1267200	0	1848300	1529000	0	2436300	2368800	2175300	1695700	1437800	1182400	1937300	2400500	2304500	1712500	3588400	1934800	1594000	1239500	1396500	6987400	7132500	2820900	6036000	986920	0	0	0	1055200	655260	0
EGEWIPNEFGGRENLEAIEFLR	1,4-alpha-glucan branching enzyme GlgB	Q8FCR7	glgB	22	1	0	2604.26	419	440	3	0.00016943	67.418	3	18219000	0	0	0	0	0	0	0	0	0	1930200	0	0	0	0	865760	0	1427200	0	1332600	2751100	1569600	1130500	0	2104100	2418200	1633200	1056600	0	0	0	0	0	0	0	0
EGNEIIVASNFTPVPR	1,4-alpha-glucan branching enzyme GlgB	Q8FCR7	glgB	16	0	0	1741.9	647	662	2;3	2.9055e-106	265.43	40	110220000	1053600	1543800	536560	1921200	1933200	2716900	3086500	4439200	1756100	3340800	3239400	3750300	1654900	1752100	1776800	2430900	2604800	4249000	1998000	2737300	1788300	1630000	2196000	2485100	6197700	6482800	2717700	6921200	2126200	1380800	1190800	1222000	1447800	1603100	3537700
EGNEIIVASNFTPVPRHDYRFGINQPGK	1,4-alpha-glucan branching enzyme GlgB	Q8FCR7	glgB	28	2	0	3154.59	647	674	4;5	5.8626e-06	59.07	12	57547000	0	0	0	0	0	0	0	1403800	0	0	3087100	0	4201600	4394600	0	4016900	0	0	0	0	0	0	0	0	5002000	6838200	5309200	6284400	0	0	0	0	0	3165900	0
EGYHQDWNTLIYNYGR	1,4-alpha-glucan branching enzyme GlgB	Q8FCR7	glgB	16	0	0	2027.91	364	379	2;3	8.3599e-138	300.71	4	176860000	1465200	1143800	1786900	2432600	5943600	3833600	5443800	3986500	3295300	5225000	4352200	7018000	4220200	4243600	5179000	6315500	1315200	1007800	1030800	1988400	0	0	1000100	0	10930000	10318000	6200100	9462200	2847100	2715500	3013700	3026100	5222400	3547400	10782000
ELADQLVPYAK	1,4-alpha-glucan branching enzyme GlgB	Q8FCR7	glgB	11	0	0	1245.66	267	277	2	5.9803e-09	154.15	53	310260000	3479600	5376800	3300500	5304100	4812200	9259000	6723500	9372500	6831700	5820500	8352900	6455700	6083600	7120300	6920900	8279800	8918200	7398900	0	12308000	7007900	4916300	0	0	14348000	17009000	8742200	17219000	4854200	3912300	4340400	4782600	7789900	6136800	14171000
ENLEAIEFLR	1,4-alpha-glucan branching enzyme GlgB	Q8FCR7	glgB	10	0	0	1232.64	431	440	2	0.0026261	88.596	9	119120000	1441200	1306600	0	1454400	2101200	2694500	3250100	3502800	2614100	3740400	3674000	2946800	3066100	2586000	0	2771500	2362200	0	2283300	5676400	2362800	2714500	0	0	7017800	9931900	5684900	8403600	1891900	2022800	1409000	1796100	2748300	1771100	4050700
ESGIWELFIPGAHNGQLYK	1,4-alpha-glucan branching enzyme GlgB	Q8FCR7	glgB	19	0	0	2158.08	171	189	3	3.9235e-05	80.102	29	207420000	0	2150300	454400	0	6459800	7876800	5532800	2719600	4389900	11096000	6178800	5143600	4344100	6017200	5187400	3322900	5552100	4642500	3777500	4362600	5753300	5268000	0	1660700	14665000	13123000	8398900	10985000	2618400	2929600	1342000	0	5124100	6814200	7238000
EVSNFLVGNALYWIER	1,4-alpha-glucan branching enzyme GlgB	Q8FCR7	glgB	16	0	0	1908.97	381	396	2;3	2.1522e-106	268.93	96	191780000	0	0	1315600	810550	4248400	4110100	5403800	4105100	3899900	4501000	4506800	5488300	3142200	3644000	5664000	5130100	5611900	6237600	3762400	9541800	5372000	3321200	4217600	3702800	9835200	7858600	5206500	8468700	4568500	3109500	2717700	3739600	5270600	3002700	9548200
FGIDALR	1,4-alpha-glucan branching enzyme GlgB	Q8FCR7	glgB	7	0	0	790.434	397	403	2	0.008229	113.7	45	256150000	1775900	3145700	1301000	2801400	5809300	8212800	6627200	9031100	5777700	6393200	0	5613400	6482600	6834700	9793500	8825400	6031400	4579200	3885900	8814500	5544400	4667700	3930800	3096100	13870000	0	6161800	0	5939700	3793400	4683400	4031900	7148800	6491500	16410000
FGINQPGK	1,4-alpha-glucan branching enzyme GlgB	Q8FCR7	glgB	8	0	0	859.455	667	674	2	0.0011294	139.31	3	21457000	0	0	0	0	1061100	0	0	0	0	0	1369200	0	0	0	0	0	0	0	0	0	0	0	0	0	5792800	5375800	0	0	494760	0	0	0	0	0	2443400
FGPLIQEMDAWLLSEGTHLRPYETLGAHADTMDGVTGTR	1,4-alpha-glucan branching enzyme GlgB	Q8FCR7	glgB	39	1	0	4285.06	101	139	4;5	0.0010038	37.49	70	176190000	0	0	2304500	0	3560000	1191700	5834200	4064100	0	4619500	4358800	5982100	3353000	3535900	1641900	3590300	7101100	10497000	1014900	7792000	5132700	3953200	3992000	4936000	17344000	20528000	3783900	9250100	2919900	1699700	0	2393800	2789900	2216400	10338000
FSVWAPNAR	1,4-alpha-glucan branching enzyme GlgB	Q8FCR7	glgB	9	0	0	1046.53	140	148	2	0.0027895	97.635	33	124300000	0	0	0	0	1237800	1489500	1146500	1353300	2436500	2687300	4563100	4142700	0	1548200	4614000	5829400	6306700	3610300	6400800	8923200	2140400	1157500	4240500	4764300	4064300	2083600	3776100	1817000	2489500	3081700	3834800	3992100	1196900	1209900	5502700
GFFSGVIPR	1,4-alpha-glucan branching enzyme GlgB	Q8FCR7	glgB	9	0	0	978.529	67	75	2	8.7451e-06	157.68	30	144400000	0	0	0	1043800	3002400	5181900	3392000	4726900	3122200	4851300	4449900	3570500	3028800	2459400	4393200	5102500	4109900	3913800	4482600	8749100	2995500	1504400	3809400	4523700	6209700	2862400	4272600	3009500	2254000	2527300	3620700	3207800	2320300	1570200	6267200
HTDNNFWLSYR	1,4-alpha-glucan branching enzyme GlgB	Q8FCR7	glgB	11	0	0	1451.66	256	266	2;3	2.2749e-06	137.01	16	104270000	0	0	0	0	2409600	1230300	2505700	2459200	2394300	3564400	3531800	3398900	2874400	2014300	3444600	4186300	4959900	1667300	4908500	8700100	2886900	2677000	1551900	0	4504000	1382300	2799600	3608900	0	1167000	2799000	2811800	1258400	684570	6451000
IDRDVINALIAGHFADPFSVLGMHK	1,4-alpha-glucan branching enzyme GlgB	Q8FCR7	glgB	25	1	0	2735.42	5	29	5	0.0025695	42.863	1	1746100	0	0	0	0	0	0	0	0	0	0	0	0	0	0	0	0	0	0	0	0	0	0	0	0	1226200	0	0	519850	0	0	0	0	0	0	0
ILGEQVSGAVTMAEESTDFPGVSRPQDMGGLGFWYK	1,4-alpha-glucan branching enzyme GlgB	Q8FCR7	glgB	36	1	0	3858.82	445	480	3;4	1.4607e-24	111.89	5	21039000	0	0	0	0	817180	748960	0	0	774910	0	0	0	996840	0	599370	0	1691800	1562700	0	0	0	1172400	0	0	4577000	4899100	0	3199300	0	0	0	0	0	0	0
LECLDSR	1,4-alpha-glucan branching enzyme GlgB	Q8FCR7	glgB	7	0	0	891.412	60	66	2	0.018242	89.752	19	46209000	838750	1260100	543950	1344700	868380	1589500	1464300	1735900	795760	0	789510	660360	1087700	0	1222100	0	1951000	2057200	2233300	2837800	1632300	1655400	1188700	0	3097200	3130000	0	2454700	0	0	0	474070	648630	1172100	1304300
LTFGMLYNYTENFVLPLSHDEVVHGK	1,4-alpha-glucan branching enzyme GlgB	Q8FCR7	glgB	26	0	0	3022.49	507	532	4	1.5309e-24	127.01	63	141050000	0	1062400	0	1602300	0	2846900	5964900	1539300	5135700	7339600	3346200	3847200	1268800	3516900	3499300	6108300	3229800	5743200	2193800	4028000	5878000	1703300	2355100	3006800	8344000	8712600	3601600	8410300	0	2486100	1581900	2275600	5145400	4641100	2490700
PYETLGAHADTMDGVTGTR	1,4-alpha-glucan branching enzyme GlgB	Q8FCR7	glgB	19	0	0	1990.91	121	139	3	0.076237	23.635	1	36848000	0	1484500	0	0	0	0	2088200	1257500	0	4079700	0	2531200	1290500	0	0	1287500	0	2323600	3594600	4496300	0	0	2005800	2685400	0	0	0	0	0	1670700	0	0	0	0	0
SDPYAFEAQMRPETASLICGLPEK	1,4-alpha-glucan branching enzyme GlgB	Q8FCR7	glgB	24	1	0	2709.28	203	226	3	1.1938e-18	134.32	12	20724000	0	0	0	0	0	3776800	0	0	0	0	0	0	0	0	2103100	0	0	0	0	0	0	0	0	0	2439500	3262300	1505800	2544300	0	0	0	0	2387800	0	0
SDRIDRDVINALIAGHFADPFSVLGMHK	1,4-alpha-glucan branching enzyme GlgB	Q8FCR7	glgB	28	2	0	3093.58	2	29	4;5;6	4.2094e-08	69.528	24	249590000	0	2054000	0	2152900	2030100	10883000	4456400	4831600	10471000	15861000	9420300	0	9322800	8320100	1638500	9703600	8882200	0	0	0	0	0	782410	0	16927000	24071000	8422300	18357000	4295500	962760	0	1252000	5357500	12743000	9453800
SILDRMPGDAWQK	1,4-alpha-glucan branching enzyme GlgB	Q8FCR7	glgB	13	1	0	1515.75	534	546	2;3	0.00046117	113.52	20	120620000	1245000	0	1558000	0	3782800	4745700	3961000	2340900	4432200	7824000	3001300	2635500	4090100	4791400	3594500	4528300	4605800	2228900	4697900	2447600	5664100	6833200	2523300	3902500	0	0	0	0	1221800	1846700	1220900	1628600	3966700	4650900	0
SVLIFVR	1,4-alpha-glucan branching enzyme GlgB	Q8FCR7	glgB	7	0	0	832.517	637	643	2	0.073421	64.803	1	17475000	0	0	0	0	0	0	0	0	0	0	0	0	0	0	0	0	2440900	2794700	2298900	3040800	1063300	732020	2734100	2370800	0	0	0	0	0	0	0	0	0	0	0
TTAGLEVR	1,4-alpha-glucan branching enzyme GlgB	Q8FCR7	glgB	8	0	0	845.461	30	37	2	0.08327	56.916	1	10444000	0	0	0	0	0	578730	615580	0	0	687400	0	0	0	0	946760	0	0	0	0	0	0	0	0	0	3142900	0	0	2454200	0	0	0	0	208370	363190	701940
TTAGLEVRALLPDATDVWVIEPK	1,4-alpha-glucan branching enzyme GlgB	Q8FCR7	glgB	23	1	0	2493.35	30	52	3	7.3772e-08	82.034	8	61455000	2226500	0	1722500	0	2832600	0	0	2260700	0	4860500	2618600	3967200	3517200	1955300	0	2384000	0	0	0	0	0	0	0	0	2815300	2831100	1751700	4553000	0	0	1412300	0	1661800	3810200	3937200
VSVVGQFNYWDGR	1,4-alpha-glucan branching enzyme GlgB	Q8FCR7	glgB	13	0	0	1525.73	150	162	2	8.8067e-31	206.45	29	98200000	0	0	0	0	2551400	1913300	0	2168400	1740600	2565400	3033200	2650800	1771500	921130	3911900	3684500	4567200	4027100	4654300	6642100	1927000	0	0	3897300	3421400	2203900	4399100	2092800	0	2428100	3223900	1950300	1889300	1229900	6486000
WNLGWMHDTLDYMK	1,4-alpha-glucan branching enzyme GlgB	Q8FCR7	glgB	14	0	0	1808.8	481	494	3	0.0034055	64.313	6	52344000	0	0	0	0	0	0	0	0	0	0	0	1288600	628650	740900	2700400	1260400	2149100	1882500	6520200	6398500	1577700	0	4119300	3713700	4858500	2171500	4305200	2112300	0	1581300	0	1177200	0	0	1220400
YEMIDANGNLRLK	1,4-alpha-glucan branching enzyme GlgB	Q8FCR7	glgB	13	1	0	1535.78	190	202	2;3	2.9643e-08	136.27	49	164040000	0	0	0	2131100	4979600	5085500	2919000	3784500	5144400	4541500	4634000	7118900	2960500	4124500	4135500	4865700	4635700	4721500	3458600	5219400	4595200	6008300	2227200	0	5603500	6827300	4250200	6051000	1147100	2230000	1398800	1680800	5885100	6834600	5424200
YQLAVVWHGQQNLIDDPYR	1,4-alpha-glucan branching enzyme GlgB	Q8FCR7	glgB	19	0	0	2314.15	82	100	3	6.3008e-11	142.74	45	121450000	0	0	0	0	3465200	2594200	3533400	2162500	2374200	2763800	3257900	0	2127100	2199900	2623500	3670600	4876600	5011400	2175900	6264200	3246800	0	0	2657800	10497000	7825500	4096000	7842100	0	2199100	2276600	1531400	2622000	1728200	5471100
GVITQQEMK	1,4-dihydroxy-2-naphthoate octaprenyltransferase	P32166	menA	9	0	0	1032.53	88	96	2	0.0023371	112.3	2	29913000	371150	0	428420	875350	632360	0	972500	1012900	599270	0	545650	604890	940440	903330	696980	915240	813460	608180	318670	0	765050	894070	0	0	1292500	1056300	540460	764560	985840	0	937760	894940	548550	544510	1105200
LGAVNAR	1,4-dihydroxy-2-naphthoate octaprenyltransferase	P32166	menA	7	0	0	699.403	220	226	2	0.04802	71.949	10	39860000	0	0	720410	0	504510	0	0	0	0	175750	1445300	0	0	0	0	0	434790	995420	553450	2638500	354280	681710	599310	621880	1657200	5188100	1593700	4188000	0	1669800	2811800	0	199650	0	0
TQAWLESLRPK	1,4-dihydroxy-2-naphthoate octaprenyltransferase	P32166	menA	11	1	0	1327.72	9	19	3	0.015777	60.161	9	84045000	0	0	732020	0	2085400	1827200	0	1732300	1449200	2019300	2262300	2078100	1899800	1909900	1878300	2894300	3336100	3176600	4067700	6329200	2417700	1735800	2498200	3722600	2262500	1171500	0	1072100	3839100	1810600	3493100	2721200	0	0	2750900
FEHIGDDTLEATMPVDSR	1,4-dihydroxy-2-naphthoyl-CoA hydrolase	P77781	menI	18	0	0	2031.92	28	45	3	9.2134e-05	88.385	10	39711000	0	0	0	1114500	0	0	0	0	1817400	0	0	0	2103200	1668500	1776700	1421200	0	0	0	0	0	0	0	0	2736400	2605100	1623600	2654100	1858000	1087000	0	836490	1219400	604810	0
HQVWQIEIFDEK	1,4-dihydroxy-2-naphthoyl-CoA hydrolase	P77781	menI	12	0	0	1570.78	111	122	2;3	2.0559e-06	130.19	16	76592000	0	0	1073000	0	1179700	0	1549700	0	1078200	1208200	3544300	1922700	4354200	3419500	1976000	2834600	1133300	3905500	997480	2069700	2119100	0	1371400	1433600	2093300	3342200	2089200	3099800	2692400	893500	643370	1061800	830700	674730	2709000
ITLEALNAMGEGNMVGLLDIR	1,4-dihydroxy-2-naphthoyl-CoA hydrolase	P77781	menI	21	0	0	2229.15	7	27	2	0.012286	62.589	1	0	0	0	0	0	0	0	0	0	0	0	0	0	0	0	0	0	0	0	0	0	0	0	0	0	0	0	0	0	0	0	0	0	0	0	0
VVGLEINANHVR	1,4-dihydroxy-2-naphthoyl-CoA hydrolase	P77781	menI	12	0	0	1319.73	80	91	2;3	1.1269e-32	214.04	76	239800000	1808200	1733300	2100200	4371500	4393600	6673100	5149700	7575800	4509700	4382400	5729900	4576600	8320000	5933500	9345300	5289100	1231500	6300300	4214900	9656200	5117700	4734100	6679100	9126700	12681000	5097000	5900300	6375400	3651500	4300700	3242400	3113300	2514100	2103900	5617600
QALDMGLVNTVVPLADLEK	1,4-dihydroxy-2-naphthoyl-CoA synthase	P0ABU1	menB	19	0	0	2025.08	194	212	2;3	2.0913e-170	310.98	253	1903900000	41681000	59678000	52482000	66580000	37785000	39817000	25075000	26350000	48887000	77498000	45629000	69195000	35095000	42064000	36640000	30748000	40672000	50097000	64270000	57609000	56990000	90178000	42449000	54512000	24431000	31983000	19670000	26839000	24731000	32671000	29470000	34842000	41636000	48537000	49201000
EMLQNSPMALR	1,4-dihydroxy-2-naphthoyl-CoA synthase	P0ABU1	menB	11	0	0	1288.63	220	230	2	1.1417e-05	126.66	12	76740000	1307200	0	1110600	0	0	0	0	340090	4654400	5132500	0	4445800	1551400	0	1519000	1697600	0	7588600	0	16844000	0	0	8294300	0	2042900	0	567800	852540	1333900	2075500	2229900	0	304570	677050	0
EMIQALADARYDDNIGVIILTGAGDK	1,4-dihydroxy-2-naphthoyl-CoA synthase	P0ABU1	menB	26	1	0	2761.4	55	80	3	1.0239e-91	232.57	75	185580000	5227500	876360	6813300	2942000	5680400	2691800	5521200	3482600	3553000	5750000	3962400	5458600	0	4795500	3453600	3542600	6015500	5028900	5307000	6481500	5325800	8583400	1587400	6696500	2569400	4724900	2107600	6125800	3526900	358050	2658200	3925800	5634300	5724300	4233100
AALNADCDGQAGLQELAGNATMLFYMTEEGQEGR	1,4-dihydroxy-2-naphthoyl-CoA synthase	P0ABU1	menB	34	0	0	3630.6	234	267	3	5.2503e-09	69.045	12	25431000	666020	0	0	677350	0	0	0	0	0	1808000	0	1188600	1165400	759540	621640	893640	0	0	0	2652300	0	0	0	0	1019300	1952100	597250	881720	1244800	0	1423500	0	525650	342590	0
AALNADCDGQAGLQELAGNATMLFYMTEEGQEGRNAFNQK	1,4-dihydroxy-2-naphthoyl-CoA synthase	P0ABU1	menB	40	1	0	4332.95	234	273	3;4	2.8514e-22	107.84	129	397790000	13472000	6259400	10547000	5858200	8674500	9183300	9150800	6897500	8923000	14631000	5480300	14921000	7601000	7461200	4925700	4752500	8666600	14554000	12490000	15696000	13951000	18323000	9151600	17084000	6285300	6297800	4827900	12788000	4671600	4468700	7066200	6205200	7036100	11296000	5768800
AREIWFLCRQYDAK	1,4-dihydroxy-2-naphthoyl-CoA synthase	P0ABU1	menB	14	2	0	1854.92	180	193	3;4	0.047038	33.787	3	57396000	0	0	0	0	0	0	0	0	1990100	6606200	0	10181000	0	0	0	3698900	0	0	0	0	0	0	0	0	0	0	365570	0	1782100	3815700	12895000	3337700	0	0	0
DDSGVHHLNVLDFQR	1,4-dihydroxy-2-naphthoyl-CoA synthase	P0ABU1	menB	15	0	0	1750.84	99	113	2;3;4	2.7693e-46	217.39	138	1950100000	33428000	53270000	25646000	57091000	27296000	40648000	38905000	43408000	52049000	58794000	64359000	54242000	39726000	38536000	30737000	37697000	61610000	59983000	52842000	109160000	48751000	41892000	39355000	45638000	12115000	32740000	22377000	32472000	46280000	42028000	46238000	47213000	37141000	30987000	67214000
DDSGVHHLNVLDFQRQIRTCPK	1,4-dihydroxy-2-naphthoyl-CoA synthase	P0ABU1	menB	22	2	0	2634.31	99	120	3;4;5	1.3082e-05	72.772	63	408870000	0	19146000	0	18442000	0	12634000	0	5497000	4749500	0	0	0	8782500	11633000	0	5537800	6367400	5578900	6278300	14488000	8684300	10324000	7920100	8161000	11740000	24833000	8489300	18256000	870110	3769100	6888100	0	7237800	27483000	25179000
EIWFLCR	1,4-dihydroxy-2-naphthoyl-CoA synthase	P0ABU1	menB	7	0	0	1022.5	182	188	2	0.0041643	143.02	41	295170000	964730	0	1057400	1763000	3338600	2932700	3274100	2354100	3286100	4190000	3731100	3858300	3701500	2914400	5774200	6042700	11220000	8506500	22409000	27651000	5856000	3261800	22122000	37340000	3291400	2553100	1970200	2706200	8168000	7901900	13276000	14921000	1181000	1828900	7613200
EMIQALADAR	1,4-dihydroxy-2-naphthoyl-CoA synthase	P0ABU1	menB	10	0	0	1116.56	55	64	2	2.2279e-05	144.17	44	214830000	2991300	2300200	2519000	3731200	2827900	0	3803400	6033000	8565600	8411500	6509400	7071900	5032600	4834800	4274900	4144400	4366700	4641600	4310600	8754400	4559300	5467300	4190500	5189800	4397500	5251100	2174000	4429800	5061400	6721200	7108600	6129000	3690600	2810300	5211500
ETVRWCREMLQNSPMALRCLK	1,4-dihydroxy-2-naphthoyl-CoA synthase	P0ABU1	menB	21	3	0	2677.31	213	233	4;5	0.0020711	48.376	14	146370000	0	0	0	0	0	0	0	0	1622400	0	4222500	2573400	0	3030900	0	5680600	5955400	5109400	19002000	21356000	4168000	1225100	16267000	15044000	0	0	0	0	2225400	6864500	6554200	5501900	0	0	2866300
ITINRPQVR	1,4-dihydroxy-2-naphthoyl-CoA synthase	P0ABU1	menB	9	1	0	1095.65	37	45	3	0.041752	53.968	1	2479200	0	0	0	0	0	1162100	0	0	0	1317200	0	0	0	0	0	0	0	0	0	0	0	0	0	0	0	0	0	0	0	0	0	0	0	0	0
MIYPDEAMLYAPVEWHDCSEGFEDIRYEK	1,4-dihydroxy-2-naphthoyl-CoA synthase	P0ABU1	menB	29	1	0	3592.56	1	29	4	1.1895e-06	65.534	106	392990000	7720800	0	10974000	4792800	6892700	8427800	9115500	4004400	7368900	21388000	14100000	21652000	7968300	11249000	9296000	5975700	12267000	10367000	7663400	11472000	13715000	19482000	10440000	12808000	7372300	9826900	4263100	6297000	4452200	5011200	5357000	4798800	12548000	12861000	5106700
NAFRPLTVK	1,4-dihydroxy-2-naphthoyl-CoA synthase	P0ABU1	menB	9	1	0	1044.61	46	54	2;3	0.011431	91.265	9	40385000	0	0	0	0	1378200	2676200	0	5596500	2024700	0	0	0	0	0	19951000	0	0	0	0	0	0	0	2033600	0	0	0	0	0	0	0	0	1461100	0	446050	0
RQPDFSK	1,4-dihydroxy-2-naphthoyl-CoA synthase	P0ABU1	menB	7	1	0	876.445	274	280	2	9.4427e-05	166.78	28	208780000	3133400	0	0	6307000	0	0	0	5163300	10360000	0	9887800	0	5843800	5538100	0	7928100	4731500	4456300	4529100	6377800	3749800	4464100	4605900	5362200	0	5035400	4943200	5326000	4085600	0	6725000	6215200	7114500	8289600	7036600
VGSFDGGWGASYMAR	1,4-dihydroxy-2-naphthoyl-CoA synthase	P0ABU1	menB	15	0	0	1559.68	159	173	2	6.7166e-46	209.53	41	201310000	0	0	0	0	2301300	1462800	2707000	0	3653700	4516900	4671200	6245600	1964300	1440500	6517500	4780600	7149600	8835400	13981000	23425000	5251500	2414200	12044000	17833000	2953200	1424400	3423400	1159200	3835300	5623700	7305600	7476800	0	1246900	6957400
VGSFDGGWGASYMARIVGQK	1,4-dihydroxy-2-naphthoyl-CoA synthase	P0ABU1	menB	20	1	0	2085.01	159	178	2;3	1.5407e-40	193.42	39	504750000	0	0	0	0	0	4592300	3363700	0	16553000	35631000	30379000	40865000	3600500	4899500	21769000	28479000	4722600	4037500	38149000	43684000	0	0	46625000	51650000	2734200	0	5292800	0	15331000	20473000	23445000	14834000	0	0	0
VRGDYGGYK	1,4-dihydroxy-2-naphthoyl-CoA synthase	P0ABU1	menB	9	1	0	1013.49	90	98	2;3	0.0018476	90.15	63	930180000	1544700	27267000	11195000	22969000	1546400	29293000	13314000	19791000	30720000	32247000	33288000	22572000	16490000	19814000	2624100	23222000	32674000	7235500	7489000	38990000	28428000	33469000	29823000	38878000	14782000	19802000	13991000	15897000	14848000	25344000	18830000	17114000	21783000	17522000	25332000
YDDNIGVIILTGAGDK	1,4-dihydroxy-2-naphthoyl-CoA synthase	P0ABU1	menB	16	0	0	1662.85	65	80	2;3	8.5373e-14	156	46	124030000	2336500	3316400	1460200	3082200	0	2154700	2988500	4168400	6755500	5605900	6149100	5407200	1179400	3188700	2941000	3838900	1364400	2263600	1037600	2918600	2734100	973890	1521800	1302600	2871000	3200800	2052400	2165300	2728100	4833300	4807200	3876900	3190500	399850	1436500
ALIDRYPDIANNMTGHCDIAPDRK	1,6-anhydro-N-acetylmuramyl-L-alanine amidase AmpD	P13016	ampD	24	2	0	2755.32	139	162	4	0.081088	26.66	1	15603000	0	0	0	0	0	0	0	0	0	1149300	0	0	1406500	982850	1137300	0	0	0	0	0	0	0	0	0	0	1607800	0	0	0	1101500	1385500	0	0	0	0
AWHAGVSQYQGR	1,6-anhydro-N-acetylmuramyl-L-alanine amidase AmpD	P13016	ampD	12	0	0	1358.65	94	105	2;3	0.0013919	84.169	4	7592100	0	0	0	0	0	0	0	0	415520	776780	1237800	875920	0	0	788210	1215500	0	0	0	0	0	0	0	0	0	0	0	0	381890	530230	0	416950	0	0	0
DGEIVQYVPFDK	1,6-anhydro-N-acetylmuramyl-L-alanine amidase AmpD	P13016	ampD	12	0	0	1408.69	81	92	2	5.2353e-10	155.08	46	252790000	4309500	3664100	2865400	4835200	3560700	4384300	5595200	5757900	4621200	5793700	8013400	6938200	6771000	4469700	6014200	8330500	0	8018900	5244600	9481400	8085700	6761400	5215500	5790800	4216400	4196100	3465800	3574700	6997800	5101900	6166400	4901700	8415600	3921800	11780000
MLLEQGWLVGAR	1,6-anhydro-N-acetylmuramyl-L-alanine amidase AmpD	P13016	ampD	12	0	0	1371.73	1	12	2	2.5696e-08	147.33	15	84990000	0	0	0	0	0	0	0	0	0	5251600	0	4629300	0	0	0	0	9879900	10401000	8893100	12574000	8015000	5962700	7594600	9669900	0	0	2118900	0	0	0	0	0	0	0	0
RDGEIVQYVPFDK	1,6-anhydro-N-acetylmuramyl-L-alanine amidase AmpD	P13016	ampD	13	1	0	1564.79	80	92	3	0.0017877	72.681	5	80959000	0	2559700	0	2819400	0	2273800	1669400	2878300	1675900	2271100	2358700	2201900	1890400	0	2542100	2188200	2747400	2695400	1700200	4161600	2195700	2774700	2076200	1909700	0	949570	905460	1294800	2530300	2127900	2031400	1682400	2180500	953330	4057400
TDPGPAFDWAR	1,6-anhydro-N-acetylmuramyl-L-alanine amidase AmpD	P13016	ampD	11	0	0	1231.56	163	173	2	0.015547	65.842	2	43039000	0	0	0	969410	0	0	0	1134100	975320	1152200	1390200	1370700	1500600	815080	1268300	1279800	2185900	1774700	1499300	2821200	1526400	1049000	2824000	4028000	982370	0	756300	1038800	0	1001300	0	0	977260	0	1930800
TDPGPAFDWARFRALVSK	1,6-anhydro-N-acetylmuramyl-L-alanine amidase AmpD	P13016	ampD	18	2	0	2033.05	163	180	3	0.054541	24.881	1	24962000	0	0	0	0	0	0	0	0	0	0	0	0	0	0	0	0	2986000	2501400	3360700	3384000	3179000	2637600	3293700	3619600	0	0	0	0	0	0	0	0	0	0	0
MNIRPLHDRVIVK	10 kDa chaperonin	P0A6G0	groS	13	2	0	1589.92	1	13	2;3;4	2.8552e-05	112.08	169	6693400000	1000100	21288000	2437600	4949800	25408000	46034000	25165000	33992000	379530000	355070000	348880000	418120000	106740000	42215000	130930000	175510000	129870000	117520000	401030000	554340000	48355000	21028000	722680000	740360000	11275000	303130	44910000	0	97606000	202090000	164140000	128210000	25135000	5442600	168060000
IDNEEVLIMSESDILAIVEA	10 kDa chaperonin	P0A6G0	groS	20	0	0	2202.1	78	97	2;3	2.4215e-39	182.82	173	4713700000	140290000	122440000	228890000	156780000	67307000	92604000	71636000	48247000	139570000	330370000	146910000	298930000	171730000	49572000	89369000	85865000	41684000	73657000	90534000	79392000	76449000	89207000	97345000	170940000	33104000	49313000	70066000	38530000	56688000	133780000	135310000	98964000	128060000	58723000	77061000
GEVLAVGNGR	10 kDa chaperonin	P0A6G0	groS	10	0	0	970.52	38	47	2	0.00043336	112.3	35	300830000	7933600	11029000	6305600	10234000	2794900	3716600	3312200	5738600	9264400	9424600	11401000	9616900	7947900	9495900	3640500	4168500	7177800	7427500	7724200	13449000	0	7962800	0	13489000	2972300	3780800	2426500	3794400	5397100	5626600	7450900	6973400	6362900	6510400	8258100
ILENGEVK	10 kDa chaperonin	P0A6G0	groS	8	0	0	900.492	48	55	2	0.0014014	136.27	26	388390000	0	0	0	0	4693900	0	0	0	23359000	21655000	22999000	19960000	30815000	33554000	5990100	10279000	0	0	0	0	0	0	0	0	0	8541500	6351000	7539600	13969000	10591000	12061000	11499000	10472000	26512000	16754000
MNIRPLHDR	10 kDa chaperonin	P0A6G0	groS	9	1	0	1150.6	1	9	2;3	0.0044697	126.24	41	495340000	10147000	9475900	10558000	14433000	2469800	2770100	3893600	4221500	18582000	18875000	24302000	15654000	5094700	15454000	7813100	10767000	0	4497700	6588900	38974000	0	0	44054000	59977000	651000	1141800	2468900	567170	10837000	13495000	15159000	15016000	5228900	5924200	14205000
NIRPLHDRVIVK	10 kDa chaperonin	P0A6G0	groS	12	2	0	1458.88	2	13	2;3;4	0.00039008	96.756	10	127580000	1222600	3939900	823810	1090900	2230000	8437300	2880800	5490600	2792100	3471900	2863500	3682000	11324000	4028400	0	0	0	0	1070400	538520	0	0	10880000	10393000	6733800	0	2355300	788050	1233000	2590000	0	0	0	0	2315800
SAGGIVLTGSAAAK	10 kDa chaperonin	P0A6G0	groS	14	0	0	1201.67	21	34	2;3	1.6096e-27	198.48	345	10002000000	269550000	399870000	265460000	465690000	96564000	136400000	103790000	112730000	314310000	442970000	292070000	293370000	257340000	102890000	125480000	119520000	288910000	347880000	263480000	289350000	269640000	283240000	460340000	513040000	110280000	98180000	66702000	102000000	89637000	138500000	186300000	100800000	250010000	37539000	239280000
STRGEVLAVGNGR	10 kDa chaperonin	P0A6G0	groS	13	1	0	1314.7	35	47	2;3	0.0014175	106.55	9	91646000	582390	1902600	1295100	1505400	0	0	0	0	7937100	7872800	7482400	5584500	3425300	1925800	1752100	1903400	926480	0	2200900	5309600	770530	0	1647700	3554800	262560	784200	215620	630430	2720800	1678100	2955900	1495800	1152600	1349800	4454000
STRGEVLAVGNGRILENGEVK	10 kDa chaperonin	P0A6G0	groS	21	2	0	2197.18	35	55	3;4	5.8291e-13	127.01	156	5278300000	94652000	74279000	121890000	0	45792000	42676000	51741000	0	228050000	258620000	101610000	121560000	192260000	66123000	85104000	83696000	44284000	89152000	77615000	87548000	50642000	144370000	209610000	206890000	103770000	106720000	59386000	89610000	54225000	36614000	92760000	72764000	225480000	26212000	240270000
STRGEVLAVGNGRILENGEVKPLDVK	10 kDa chaperonin	P0A6G0	groS	26	3	1	2749.51	35	60	3;4;5	3.7795e-18	112.88	92	919230000	9174900	26029000	5703100	21748000	0	8618200	2939300	4548700	45829000	54806000	39760000	46921000	20509000	5284400	3328900	3529300	24653000	41206000	23144000	41713000	32105000	8976000	114060000	100040000	4942000	13059000	0	9035900	3572000	8852800	6303300	11354000	7196000	0	18854000
VGDIVIFNDGYGVK	10 kDa chaperonin	P0A6G0	groS	14	0	0	1494.77	61	74	2;3	3.7931e-33	210.07	221	17027000000	491680000	610830000	539790000	799140000	193250000	291230000	165720000	172930000	651880000	1164100000	775000000	928530000	624190000	233940000	278790000	269520000	37395000	43577000	586610000	518330000	53471000	58416000	54951000	81472000	182790000	223890000	140830000	195370000	260490000	319600000	301410000	329080000	470010000	142050000	581440000
AHGTIAEVVNHFK	1-acyl-sn-glycerol-3-phosphate acyltransferase	P26647	plsC	13	0	0	1421.74	124	136	2;3	1.8721e-05	110.31	24	147590000	0	1465500	0	0	0	7129100	0	5746500	1312900	7704300	1506700	0	0	1635700	6732800	0	8637600	2463500	7245400	8535100	7526600	7475700	6684600	6133800	5648600	4753600	4202300	2676500	2133800	5870000	0	1798400	6950200	0	1243300
DQVRELAAHCRSIMEQK	1-acyl-sn-glycerol-3-phosphate acyltransferase	P26647	plsC	17	2	0	2070.01	212	228	4	0.0097927	40.187	3	24657000	0	0	0	0	0	0	0	0	0	0	3055400	1382700	2217100	1601300	0	1727300	0	0	0	0	0	0	0	0	1239900	1311000	1407100	1045100	0	0	0	0	0	0	0
EVAEREAAGKV	1-acyl-sn-glycerol-3-phosphate acyltransferase	P26647	plsC	11	2	1	1157.6	235	245	2	9.3887e-14	202.96	17	66377000	1558700	0	0	0	1322500	0	1641200	0	2279400	2490300	2614500	2303600	1726800	2266200	0	1895800	1367800	1361900	1492800	1698500	1448700	3009400	1302400	1432900	1946300	1576600	1685500	1280700	0	2096900	0	1647100	1363100	1379600	1620400
HVATFGHMFGR	1-acyl-sn-glycerol-3-phosphate acyltransferase	P26647	plsC	11	0	0	1258.6	34	44	3	0.00010333	105.2	15	28637000	0	0	0	0	0	0	0	0	1967200	1891600	2476800	2062100	504150	0	1692400	2466400	0	0	0	0	0	0	0	0	0	0	0	0	0	1579100	2372600	2063700	0	0	1327500
INLNRLHNGLVIVEMLPPIDVSQYGK	1-acyl-sn-glycerol-3-phosphate acyltransferase	P26647	plsC	26	1	0	2931.6	186	211	3;4	5.4807e-11	92.289	21	257980000	5155700	0	4466400	2977300	4405800	5245700	4413300	2749600	7715100	10717000	9000300	8348200	6187200	6147100	3919500	4998100	8507200	8742000	8468100	8280600	10963000	11824000	7421100	8602900	7243200	0	3530600	1752100	4684400	6253900	3838300	4523200	4095900	5584500	3535500
ISIWMFPEGTR	1-acyl-sn-glycerol-3-phosphate acyltransferase	P26647	plsC	11	0	0	1335.66	140	150	2	0.00043453	103.21	51	176290000	900440	0	897340	0	2933900	0	3473600	1686100	3247000	5203800	4762600	4279000	2794400	3051000	4707200	4946300	5091200	5920500	8142700	13522000	3890600	2860700	5913500	5979900	3940000	1781600	2636400	1122900	8280800	6821700	5860900	7776400	1754800	1251200	4773200
LAPLFGLK	1-acyl-sn-glycerol-3-phosphate acyltransferase	P26647	plsC	8	0	0	857.537	45	52	2	0.031365	72.138	9	197090000	565710	0	0	0	1827900	2667800	2310600	3732700	4763300	0	7101400	7084400	0	2330600	8357800	8799100	5421800	4279200	8750800	13654000	2343100	1490500	5681900	7837400	1918200	537970	2806400	818020	9323000	10003000	9977400	13792000	1654700	0	6211500
LHNGLVIVEMLPPIDVSQYGK	1-acyl-sn-glycerol-3-phosphate acyltransferase	P26647	plsC	21	0	0	2321.25	191	211	3	0.00029985	64.5	7	24214000	0	0	0	0	0	0	0	0	0	0	0	0	0	0	0	0	2291000	2937400	1680500	3820800	1828800	1468700	1921400	2865400	1633800	839490	852400	0	0	0	0	0	0	0	0
TGAFHAAIAAGVPIIPVCVSTTSNK	1-acyl-sn-glycerol-3-phosphate acyltransferase	P26647	plsC	25	0	0	2481.3	161	185	3	1.3661e-07	80.41	26	86399000	2535500	3483200	2346300	4531700	2080900	3757300	0	1776900	2137200	3333000	0	1979700	3064200	3025500	0	2860600	0	0	2424100	0	0	0	0	0	2656700	3050100	1469300	3015400	2655600	1896900	0	3226400	0	2011900	3962000
YQDGSVLAQLGEPDMR	1-deoxy-D-xylulose 5-phosphate reductoisomerase	P45568	dxr	16	0	0	1777.83	262	277	2	3.6486e-50	220.64	52	147470000	3092200	3349100	2451100	3979800	2057000	2312500	2346100	2641200	2793300	3081700	3744500	3634900	2895400	3114900	2669500	3049900	3517700	3016200	3663100	6000000	2972900	2974600	4029600	5465700	2534100	3223100	1821700	2294900	3628200	2539400	3425400	3838500	2415800	1352800	4417400
DLATMTPDQACR	1-deoxy-D-xylulose 5-phosphate reductoisomerase	P45568	dxr	12	0	0	1377.6	197	208	2	2.4748e-06	128.36	5	7349300	0	0	0	0	0	0	0	1218800	0	0	0	0	0	563070	0	0	0	0	0	0	0	0	0	0	0	973800	0	580650	0	0	913310	0	0	0	0
DVDQVMAAIVGAAGLLPTLAAIRAGK	1-deoxy-D-xylulose 5-phosphate reductoisomerase	P45568	dxr	26	1	0	2520.41	93	118	3;4	1.6654e-24	125.37	48	248680000	13515000	18238000	17118000	20364000	16029000	23166000	16804000	11848000	0	0	0	0	22131000	17712000	19189000	23788000	0	0	0	0	0	0	0	0	0	0	0	0	0	0	0	0	0	0	0
EVMRLAS	1-deoxy-D-xylulose 5-phosphate reductoisomerase	P45568	dxr	7	1	0	804.416	392	398	2	0.051692	77.741	2	43595000	673120	752090	0	0	832260	1528600	841710	784630	1864300	1949800	1622300	0	0	1164000	0	1413900	0	1823900	2638100	3092500	1342000	1793200	2312900	2975800	0	517500	612470	500630	844410	1229500	0	753900	618710	0	714570
FTDIAALNLSVLEK	1-deoxy-D-xylulose 5-phosphate reductoisomerase	P45568	dxr	14	0	0	1532.85	353	366	2	1.4671e-20	175.27	25	90731000	1365100	2094600	1539500	3567400	1775500	1823200	2176100	1839000	2071100	2266200	3647500	2962000	1623800	1555000	1897200	2587000	1818100	2449400	1999000	5182700	1653600	1143700	1725500	3292400	1976800	1877500	1196400	0	3754400	2066400	2239200	0	1553900	800390	2426300
GLEYIEAR	1-deoxy-D-xylulose 5-phosphate reductoisomerase	P45568	dxr	8	0	0	949.487	229	236	2	0.0038623	113.26	15	116810000	0	6225100	0	0	0	0	0	6389500	4242700	0	6817500	0	0	0	0	6005800	5082000	0	6252500	10530000	5170400	4508400	5562700	0	0	0	1987400	0	5910400	4116900	5709500	5853500	0	0	6751100
HNPEHFR	1-deoxy-D-xylulose 5-phosphate reductoisomerase	P45568	dxr	7	0	0	935.436	23	29	2;3	0.0020919	133.6	50	68567000	716790	1051200	1096200	1449100	589610	1177900	1095500	1938400	2231500	841880	1247600	524080	1027400	1096800	718940	1205800	3204800	3238800	2310200	5647200	3053300	2905400	3713500	3908800	1561200	1030400	738330	1146000	576390	369330	727390	951560	459630	864920	381090
ISVDSATMMNK	1-deoxy-D-xylulose 5-phosphate reductoisomerase	P45568	dxr	11	0	0	1195.56	218	228	2	7.1123e-12	192.44	32	130360000	0	2068600	2388500	2282800	2436300	0	2165300	1569800	2985400	5362500	3668000	3224700	1616400	2753100	2616100	3700700	4928000	5913400	7189800	7110700	5674700	4654200	4697700	7652500	1655800	2183500	1223500	1702000	2241300	3701000	0	2577100	1699900	2123500	0
LSALTFAAPDYDRYPCLK	1-deoxy-D-xylulose 5-phosphate reductoisomerase	P45568	dxr	18	1	0	2100.03	302	319	3	2.2761e-05	87.647	22	173110000	0	0	0	8407000	0	0	4339200	3576300	3183400	4173000	2587500	3157700	5238100	4288400	7342000	4139400	0	0	9283700	6545800	4419400	6981800	7693500	10227000	2802000	3207000	0	2770100	3808800	4102500	3261500	4498900	2523900	3550000	4133500
MVEQCLEFSPR	1-deoxy-D-xylulose 5-phosphate reductoisomerase	P45568	dxr	11	0	0	1394.63	42	52	2	1.4429e-06	137.95	1	32041000	886090	0	704510	1522000	789970	0	1291500	0	0	0	740100	0	0	921640	708480	933180	1422500	1681500	1203700	2982400	934680	1205800	1422800	1426400	611700	0	0	862320	1300700	802340	826050	1546000	295640	0	0
TILLANKESLVTCGRLFMDAVKQSK	1-deoxy-D-xylulose 5-phosphate reductoisomerase	P45568	dxr	25	3	2	2821.52	119	143	3	0.040505	39.188	1	132540000	0	0	0	0	0	0	0	0	0	0	0	0	0	0	0	0	0	0	0	0	0	0	0	0	0	0	0	0	0	132540000	0	0	0	0	0
TMLQQQGSR	1-deoxy-D-xylulose 5-phosphate reductoisomerase	P45568	dxr	9	0	0	1047.51	67	75	2	0.0048895	119.22	2	10599000	0	0	0	0	0	0	0	0	0	0	0	132700	0	0	348500	0	0	0	0	0	0	0	0	0	458140	291890	367360	353540	840690	0	1125200	938290	508980	328010	511560
TMLQQQGSRTEVLSGQQAACDMAALK	1-deoxy-D-xylulose 5-phosphate reductoisomerase	P45568	dxr	26	1	0	2821.35	67	92	3	1.0083e-05	59.561	1	4465400	0	0	1438600	0	1421800	0	1605000	0	0	0	0	0	0	0	0	0	0	0	0	0	0	0	0	0	0	0	0	0	0	0	0	0	0	0	0
TPIAHTMAWPNR	1-deoxy-D-xylulose 5-phosphate reductoisomerase	P45568	dxr	12	0	0	1393.69	278	289	2;3	0.00011135	101.56	12	67010000	0	0	0	0	0	0	0	0	2818900	1906000	2695800	3569000	0	1193400	1667400	3033900	2809900	3241100	4763200	7823700	0	802440	3695000	6233200	0	0	0	0	1278600	4154100	0	4168100	0	0	0
GMVVPGTLFEELGFNYIGPVDGHDVLGLITTLK	1-deoxy-D-xylulose-5-phosphate synthase	Q8FKB9	dxs	33	0	0	3500.83	235	267	3;4	2.2558e-37	137.11	139	412750000	7878800	8997300	10334000	7780600	9570300	11879000	7146700	4170700	4979700	10411000	9314300	13772000	6907800	2607100	9140800	8359400	10948000	13990000	19046000	8624700	13529000	19394000	17493000	18799000	9110600	10048000	5288400	8153400	6771500	8683200	4531900	5008400	10051000	16746000	15499000
AELGLDATGMEAK	1-deoxy-D-xylulose-5-phosphate synthase	Q8FKB9	dxs	13	0	0	1304.63	602	614	2	0.032283	54.951	1	8048500	0	0	0	0	0	0	654220	0	0	0	0	0	0	0	0	0	0	0	0	0	0	0	0	0	595640	0	969860	0	891250	820540	0	0	513500	341340	0
AGIVGADGQTHQGAFDLSYLR	1-deoxy-D-xylulose-5-phosphate synthase	Q8FKB9	dxs	21	0	0	2175.07	421	441	3	3.5841e-06	105.06	68	329840000	3768600	3833000	3021000	3291600	4788000	6548000	7515500	8995500	7399300	11473000	8372400	8574700	6302700	4814300	6629800	6881800	8482100	11370000	6959800	19281000	9122800	5813100	10268000	10722000	6410200	5828600	4213200	3562100	6108300	6605500	7709700	6297200	7821500	3409800	13517000
AYDQVLHDVAIQK	1-deoxy-D-xylulose-5-phosphate synthase	Q8FKB9	dxs	13	0	0	1498.78	399	411	2;3	2.9281e-30	200.76	90	567540000	7400200	9849800	5464900	15355000	7045100	10690000	8623700	13205000	9439900	9176800	13336000	9335300	12597000	12507000	12399000	12450000	13716000	11303000	14001000	26419000	10528000	10931000	11814000	12554000	10324000	8781600	6861100	8865100	13758000	8818100	15589000	13938000	14408000	13347000	32851000
DPITFHAVPK	1-deoxy-D-xylulose-5-phosphate synthase	Q8FKB9	dxs	10	0	0	1123.6	294	303	2;3	0.00011635	130.41	74	268670000	4201500	10434000	2493300	8169800	6079200	9962300	6393700	5656500	7888500	11493000	7826200	7595100	6188800	6199300	5257600	6821900	3708100	0	0	0	8348200	0	0	1822800	5578700	4688700	5563900	4313300	5537200	7120200	4885000	5447400	10011000	11237000	4993400
FDPSSGCLPK	1-deoxy-D-xylulose-5-phosphate synthase	Q8FKB9	dxs	10	0	0	1106.51	304	313	2	0.00075182	102.52	49	118970000	2084600	4878500	2226900	3367800	0	4600500	2252900	3048200	1804300	0	0	0	1815900	2868900	2379600	1914400	3736600	3397900	5315500	3006200	3370300	3507900	3790800	3749800	2754900	3139100	2435600	2299300	1911100	2238200	1893100	2232000	3152900	3403100	3264500
GESEYDVLSVGHSSTSISAGIGIAVAAEK	1-deoxy-D-xylulose-5-phosphate synthase	Q8FKB9	dxs	29	0	0	2833.4	111	139	3	0.057002	18.701	7	233790000	0	0	0	4976800	0	5554700	0	5666300	2639800	8134500	9224800	4122300	3417800	1948400	2814300	3571500	0	8186300	11725000	8679200	0	11618000	0	4853600	8708200	11960000	4470600	8055800	10926000	3354600	10273000	9429800	6830900	3942400	1909700
GGLHPFPWR	1-deoxy-D-xylulose-5-phosphate synthase	Q8FKB9	dxs	9	0	0	1065.55	102	110	2;3	0.00066747	101.64	22	30863000	0	0	0	0	0	972420	0	0	0	1405900	0	1361400	0	1002400	0	1590200	0	0	0	1407000	0	0	0	0	1022000	921890	708100	1557100	403100	1350600	1222700	1649000	904890	969720	4019400
GNAVGVELTPLEK	1-deoxy-D-xylulose-5-phosphate synthase	Q8FKB9	dxs	13	0	0	1325.72	479	491	2	1.9988e-14	166.45	38	175760000	3338900	3420800	3146800	5855200	3718700	4669500	4951300	6031200	5633400	6186900	6143200	6574400	5026100	3775200	4085700	5144100	0	0	0	0	0	0	0	0	4898100	2866700	2478400	2457500	0	3490100	7828500	5465400	6422500	3048800	9990100
GPQFLHIMTK	1-deoxy-D-xylulose-5-phosphate synthase	Q8FKB9	dxs	10	0	0	1170.62	274	283	2;3	0.00026049	119.27	41	194880000	0	0	0	0	2753200	6172800	0	2209500	8293700	11105000	8112200	11540000	2700000	2434100	9549000	7450400	593480	4143500	9770700	9958100	2499300	3282700	502750	8066800	3227600	0	3675500	952320	4751100	5915000	5734000	6008400	3126900	2071600	5847900
IFGDWLCETAAK	1-deoxy-D-xylulose-5-phosphate synthase	Q8FKB9	dxs	12	0	0	1409.66	324	335	2	3.415e-07	145.31	14	111720000	0	870110	1276700	0	3231500	2533900	2691900	0	2177300	2816700	1247900	0	3599900	3069100	4493700	3363300	4093400	3914000	5725200	3681600	3557500	3820400	4073600	6463000	1681300	858070	0	0	3240800	3432600	2177500	2947100	2318800	2817500	3145700
ILTGRRDK	1-deoxy-D-xylulose-5-phosphate synthase	Q8FKB9	dxs	8	2	0	957.572	87	94	3	0.075028	41.502	1	6760300	0	0	0	0	0	0	0	0	0	0	0	0	0	0	0	0	736590	1016900	0	0	310610	0	1565900	613910	638980	265670	0	339190	0	611080	0	0	0	0	0
LAILNFGTLMPEAAK	1-deoxy-D-xylulose-5-phosphate synthase	Q8FKB9	dxs	15	0	0	1587.87	506	520	2	4.7411e-11	139.21	20	128380000	0	0	0	0	2547700	2204900	2119800	1363700	3935900	8461500	4847700	6233400	2150400	2404200	6812500	5965000	1639700	0	8009600	7758000	976910	0	4637100	1263100	1008900	0	3297000	0	5723400	3655200	3173700	3728400	0	1002000	7044400
LMAITPAMREGSGMVEFSRK	1-deoxy-D-xylulose-5-phosphate synthase	Q8FKB9	dxs	20	2	0	2210.1	339	358	4	0.028179	30.593	10	146200000	1500000	0	0	1704300	2678000	3185700	2730400	1575700	2617800	4044600	4542700	5282000	2813300	4848400	3581500	3588800	4802100	5018900	5443700	5135300	5934600	5967400	4310800	6386100	1803300	2261500	2354800	991450	2082100	2915000	2687900	0	4469500	5710800	3042500
LPVLFAIDR	1-deoxy-D-xylulose-5-phosphate synthase	Q8FKB9	dxs	9	0	0	1042.62	412	420	2	9.7911e-05	145.72	40	259980000	603170	923520	0	0	2030800	3501400	3535800	4065100	7457700	6114300	8850600	8188700	3228700	1874100	8460500	7995500	7081800	9570500	8308500	20421000	4165400	3662000	9288500	13440000	1851000	563000	3338600	610580	7241200	7182900	10695000	8505800	6170700	3200600	14676000
LYSSLREGGK	1-deoxy-D-xylulose-5-phosphate synthase	Q8FKB9	dxs	10	1	0	1108.59	204	213	2;3	0.0002835	143.5	20	113600000	506180	1091300	469630	822550	994900	3392800	1327900	1327800	3239100	1661000	3198300	2407800	1844000	3372100	2291200	3351100	2335400	2551500	2071800	6828700	2124500	4214400	2912700	5325400	892470	748460	2330900	1213800	2360200	3038700	1973500	2888100	2857600	3391400	4709400
PLDEALILEMAASHEALVTVEENAIMGGAGSGVNEVLMAHRK	1-deoxy-D-xylulose-5-phosphate synthase	Q8FKB9	dxs	42	1	0	4372.19	537	578	5;6	2.6423e-06	51.401	2	27834000	0	1969200	0	3152900	1382700	1728100	1627600	0	2866100	0	0	3079200	0	0	0	1793200	0	0	0	0	0	0	0	0	0	1441200	0	1579200	0	0	0	0	2085500	0	2200100
PVSVLNIGLPDFFIPQGTQEEMR	1-deoxy-D-xylulose-5-phosphate synthase	Q8FKB9	dxs	23	0	0	2586.32	579	601	4	0.049209	27.129	1	824710	0	0	0	0	0	650690	0	0	0	0	0	0	0	0	0	0	0	0	0	0	0	0	0	0	0	0	0	0	0	0	0	0	0	174020	0
PVSVLNIGLPDFFIPQGTQEEMRAELGLDATGMEAK	1-deoxy-D-xylulose-5-phosphate synthase	Q8FKB9	dxs	36	1	0	3872.93	579	614	3	1.1945e-09	70.578	1	2110600	0	0	0	0	0	0	0	0	0	0	0	0	0	0	0	0	0	0	0	0	0	0	0	0	0	0	0	0	0	0	556750	0	0	1118000	0
QMLYTGYHYNDGPSAVR	1-deoxy-D-xylulose-5-phosphate synthase	Q8FKB9	dxs	17	0	0	1970.89	459	475	3	0.00062852	75.445	21	95274000	0	1013900	840260	0	1582800	1048700	0	2007200	1673500	2723800	0	2317400	1689900	1157200	1795100	2783800	3179400	4658100	2287200	6740400	3715800	2408600	3327700	5252600	1791600	1682100	938540	2166600	1709600	0	2951600	2526500	1519700	1255600	4165900
SSGGLPSYSK	1-deoxy-D-xylulose-5-phosphate synthase	Q8FKB9	dxs	10	0	0	981.477	314	323	2	0.013168	70.412	2	27815000	645540	1216900	0	1294800	908280	1485700	0	979030	0	1510300	0	0	0	0	0	0	1490600	0	1868200	2236400	0	0	1782000	0	0	0	0	0	795970	902770	768090	0	1184400	1468600	0
VAESLNATLVDMR	1-deoxy-D-xylulose-5-phosphate synthase	Q8FKB9	dxs	13	0	0	1417.72	521	533	2	9.2934e-07	128.35	7	23677000	0	0	0	0	0	0	0	0	0	1354100	1370700	0	0	0	0	0	0	0	0	0	0	0	0	0	1367600	1102800	0	0	1704900	0	1043200	1399100	887830	0	2384300
VAESLNATLVDMRFVK	1-deoxy-D-xylulose-5-phosphate synthase	Q8FKB9	dxs	16	1	0	1791.96	521	536	3	0.00014677	89.507	19	193990000	3726600	5054100	4288000	4318900	4542200	5955000	5045200	2540500	4800200	0	6647600	7518700	5529300	5992900	0	6345400	0	0	0	0	7829500	0	0	7831200	6624400	4817500	3619300	3053900	3309500	4037100	0	2609700	6469100	8006600	7290100
VFSGVPPIK	1-deoxy-D-xylulose-5-phosphate synthase	Q8FKB9	dxs	9	0	0	942.554	215	223	2	0.0015061	106.68	13	68321000	877630	2150800	0	1970600	1369600	0	0	0	0	3053100	2310100	2023100	1224100	1455200	1804100	1219600	0	0	2306800	2042500	1938000	1596100	0	2091500	1343200	1273100	1161800	1116900	1273300	1313900	926570	1448200	3716700	1789500	3477400
YLLDSVSR	1-deoxy-D-xylulose-5-phosphate synthase	Q8FKB9	dxs	8	0	0	951.503	38	45	2	0.0033366	117.81	35	283470000	3187800	4130000	3079500	6447300	5500800	6188300	5317900	9788200	5349800	5180500	6802500	5974800	5530700	6406200	6108100	8046800	0	0	0	0	0	4975400	8037300	10722000	7527700	6095300	3967000	4399500	8321400	6156000	6807500	9025300	8533800	7906200	16441000
YPTLALVDSTQELRLLPK	1-deoxy-D-xylulose-5-phosphate synthase	Q8FKB9	dxs	18	1	0	2056.16	8	25	3	2.0964e-06	104.09	69	283250000	4263700	5963100	3569100	5572500	5113500	7010900	4921500	4088000	5474100	12792000	7873500	7745900	5579200	7620500	5628400	5197600	6681900	5513400	7437100	7454200	7409900	8931200	7256500	8783900	3032300	2022600	3303000	2691400	4670500	4928900	3703900	4808100	7979300	7721900	15217000
AAPWLVK	1-phosphofructokinase	P0AEX0	fruK	7	0	0	783.464	179	185	2	0.0021147	121.68	38	1545700000	15415000	13113000	1611300	13357000	25194000	31240000	21984000	18000000	47489000	53512000	48104000	47694000	29986000	30740000	47083000	48648000	86158000	84351000	57373000	64280000	85105000	86045000	47555000	59558000	18420000	15499000	24921000	16853000	55146000	79486000	28709000	24219000	5630300	6236800	6957600
DGEVTDFNFSGFEVTPADWER	1-phosphofructokinase	P0AEX0	fruK	21	0	0	2417.04	100	120	2;3	2.048e-116	278.32	148	990590000	12853000	4602700	15217000	15751000	20811000	15819000	30054000	19034000	17874000	26933000	22235000	26202000	30931000	32425000	23434000	31561000	30465000	46567000	18516000	35616000	38184000	36640000	16941000	20521000	25045000	25257000	21808000	24016000	58441000	42955000	27450000	24180000	6768000	3768100	9059300
DLGIDVTVGGFLGK	1-phosphofructokinase	P0AEX0	fruK	14	0	0	1389.75	51	64	2	2.9433e-22	184.11	144	473150000	10060000	9561400	10281000	9901100	12072000	13200000	17400000	11832000	11567000	13748000	11608000	10780000	17896000	18097000	15110000	13973000	9998500	13913000	5856100	8271400	7817200	12407000	3539800	6683500	13546000	13457000	11149000	10177000	20924000	22522000	12215000	11079000	4158900	2959900	6635000
DNQDGFQQLFSELGIANR	1-phosphofructokinase	P0AEX0	fruK	18	0	0	2050.97	65	82	2;3	7.4911e-190	321.93	140	1028600000	15840000	15892000	15506000	28726000	21940000	24371000	29384000	29486000	18112000	21234000	17934000	21221000	26465000	23295000	14511000	19583000	63429000	74781000	22470000	46689000	44888000	45372000	34555000	48646000	20020000	16019000	13763000	15313000	37343000	33084000	22341000	18037000	4234400	2192100	6350100
DNQDGFQQLFSELGIANRFQVVQGRTRINVK	1-phosphofructokinase	P0AEX0	fruK	31	3	0	3576.86	65	95	4;5	0.00036954	39.795	45	1842800000	18373000	25445000	25544000	32201000	27173000	8940500	6236900	6188700	56458000	20322000	73375000	106980000	52244000	56091000	0	80696000	57266000	55960000	77906000	78381000	124330000	125370000	43024000	37754000	54252000	61271000	34268000	54088000	87555000	95650000	10858000	53600000	0	13350000	20387000
DVIEAAHALR	1-phosphofructokinase	P0AEX0	fruK	10	0	0	1093.59	204	213	2;3	2.8978e-10	170.47	124	4967000000	54137000	90375000	39000000	143370000	56296000	114580000	78428000	134380000	97613000	85481000	138260000	72698000	172030000	158400000	117370000	148390000	182940000	165210000	93183000	185580000	170420000	161040000	84743000	87052000	137000000	100890000	73616000	109800000	289060000	243530000	156450000	138600000	26837000	24484000	47874000
EALVAGLK	1-phosphofructokinase	P0AEX0	fruK	8	0	0	799.48	171	178	1;2	0.010433	92.467	6	1642200000	3373000	43064000	21811000	6828700	0	51706000	5229300	7417600	62843000	47024000	7337800	47518000	7091800	67526000	60882000	5625900	105080000	101050000	59882000	135320000	112580000	94504000	60804000	85251000	8219000	6068100	2635500	5949100	12962000	96768000	64516000	5291600	1318300	774960	2717500
ELEIWAGR	1-phosphofructokinase	P0AEX0	fruK	8	0	0	972.503	190	197	2	0.0018129	132.08	45	392640000	3395400	849030	3334200	4313300	6077600	0	7652700	6250000	5820500	7952100	7640800	7358500	0	7146000	6480200	7973800	40857000	52020000	12866000	19355000	17151000	0	26412000	32757000	7432400	5730800	4591500	4521800	14325000	13660000	9120600	7743100	850940	609050	0
ELEIWAGRK	1-phosphofructokinase	P0AEX0	fruK	9	1	0	1100.6	190	198	2	1.7436e-09	190.73	10	73811000	0	0	0	0	1033800	1461900	1366900	1409900	2195300	0	0	1648400	1484000	0	1409100	1935100	10519000	8644500	3375300	6670700	1291900	0	7244600	12140000	0	0	0	0	0	1808100	2199800	1856500	0	0	0
ESSEHTLR	1-phosphofructokinase	P0AEX0	fruK	8	0	0	957.452	269	276	2	0.0026131	124.08	1	555550	0	0	0	0	0	0	0	0	0	0	0	0	0	0	0	0	0	0	0	0	0	0	0	0	0	92268	364460	98829	0	0	0	0	0	0	0
FQVVQGR	1-phosphofructokinase	P0AEX0	fruK	7	0	0	832.456	83	89	2	0.0063208	143.02	21	712180000	0	14158000	7404200	16233000	11579000	17065000	16103000	19564000	14393000	10859000	0	0	19080000	15859000	12778000	13960000	54445000	62965000	15487000	43083000	43203000	0	33174000	42997000	23687000	13597000	9346400	0	29255000	24779000	16033000	17933000	0	2339400	0
FVTDSLSWLGQFDMVCVSGSLPSGVSPEAFTDWMTR	1-phosphofructokinase	P0AEX0	fruK	36	0	0	4008.84	121	156	3	1.0252e-06	57.934	12	37714000	0	0	0	0	0	0	0	0	0	0	0	0	0	0	0	0	4830400	6558200	2870500	6917800	6173200	2779200	3307800	4277100	0	0	0	0	0	0	0	0	0	0	0
GEVNLVK	1-phosphofructokinase	P0AEX0	fruK	7	0	0	757.433	26	32	2	0.009323	107.43	31	301620000	2623000	3746600	2614900	5357800	3236400	4983200	5770600	10537000	13109000	10566000	13388000	11195000	9558900	6978300	8482600	10283000	11838000	10868000	4415800	9734900	13757000	13450000	5963900	6113400	5024100	3651600	3823300	2800900	11807000	15215000	6959000	7270300	1586500	1435200	1873400
LATAVAALAVSQSNVGITDRPQLAAMMAR	1-phosphofructokinase	P0AEX0	fruK	29	1	0	2925.55	277	305	3;4	2.6758e-27	148.36	58	205700000	0	0	1797000	0	3916200	0	0	0	5148800	8847800	5682100	6102500	5237000	2548300	3989300	6369100	7432900	16907000	8274400	15904000	12359000	4834200	8475400	12472000	2439300	1420100	1170900	1657200	10198000	17783000	5907500	7820300	0	0	0
PPSVDVVSTVGAGDSMVGGLIYGLLMR	1-phosphofructokinase	P0AEX0	fruK	27	0	0	2689.38	242	268	3	3.7408e-19	138.82	4	23219000	0	0	0	0	0	0	0	0	1028000	1473400	0	0	610930	0	1792900	2602900	2645400	0	1688900	0	2127900	1330100	0	0	1063900	849590	0	313400	1665700	1337300	1437500	1251300	0	0	0
RVATITLNPAYDLVGFCPEIER	1-phosphofructokinase	P0AEX0	fruK	22	1	0	2533.3	4	25	3	1.2689e-05	87.319	1	12007000	0	0	0	0	0	0	0	0	0	0	0	0	0	0	0	0	2958500	3465900	0	0	2320300	0	1690300	1572100	0	0	0	0	0	0	0	0	0	0	0
SQCPCIIFDSSR	1-phosphofructokinase	P0AEX0	fruK	12	0	0	1468.64	159	170	2	5.6127e-10	154.23	71	896250000	15064000	16931000	9553900	20581000	15982000	19090000	21404000	26900000	4414100	5779000	6543400	6104500	30481000	26986000	26954000	20447000	29482000	30296000	17187000	32143000	32611000	26998000	17896000	21904000	29081000	26720000	17946000	21521000	61275000	40951000	28668000	28211000	4481100	3920300	8229800
SRRVATITLNPAYDLVGFCPEIERGEVNLVK	1-phosphofructokinase	P0AEX0	fruK	31	3	0	3515.86	2	32	4;5	2.1803e-19	107.95	132	1533900000	33822000	51253000	29799000	36375000	31818000	41786000	28980000	25955000	25893000	36714000	27608000	27978000	49023000	59442000	13994000	34004000	53185000	43780000	44174000	39937000	58856000	113850000	48282000	60978000	38283000	34568000	35878000	41068000	49841000	42381000	19080000	27839000	8344600	12013000	13876000
TTGLHAAGK	1-phosphofructokinase	P0AEX0	fruK	9	0	0	854.461	33	41	2	0.00035589	158.87	3	5265200	0	0	0	0	0	0	0	0	0	0	0	0	0	0	0	0	0	0	0	0	0	0	0	0	1277800	509260	2803200	623170	0	0	0	0	0	0	0
VATITLNPAYDLVGFCPEIER	1-phosphofructokinase	P0AEX0	fruK	21	0	0	2377.2	5	25	2;3	4.0252e-43	198.6	63	216400000	3977300	3405600	4512600	4993300	5196400	6513500	10853000	10188000	1692700	3608000	2402700	4499400	6682500	4887200	5789700	4458400	10561000	10460000	2751500	5279400	6383500	6551900	8832000	7409200	5656100	3500900	4210900	2874400	8202100	8902000	8187000	4302400	571680	0	1390500
VATITLNPAYDLVGFCPEIERGEVNLVK	1-phosphofructokinase	P0AEX0	fruK	28	1	0	3116.62	5	32	3;4	1.9269e-13	121.33	103	368530000	4553100	4446600	6979800	16342000	9308200	10425000	15971000	12474000	3098500	4601100	2924400	4106800	10347000	6063400	6282400	4056800	28002000	29889000	7192200	18576000	11580000	11273000	24021000	45220000	3847700	2399500	1565700	2169500	7758000	6914500	7900800	7783300	0	0	0
VDLQPFN	1-phosphofructokinase	P0AEX0	fruK	7	0	0	831.413	306	312	1;2	0.011246	138.07	24	1000800000	5260500	31673000	16741000	31209000	6476400	29432000	5553300	34148000	5610800	7286700	42400000	7422200	8534100	35734000	31423000	7918500	47128000	44898000	25748000	47068000	55211000	46296000	27833000	32866000	5491400	5113600	3450600	6004700	80304000	49541000	34958000	36378000	1302500	5586000	1735500
MQQLQNIIETAFER	2,3,4,5-tetrahydropyridine-2,6-dicarboxylate N-succinyltransferase	Q8FL11	dapD	14	0	0	1719.86	1	14	2;3	4.0277e-57	233.28	175	1058300000	14165000	17130000	13966000	24040000	18368000	24767000	22425000	26816000	18048000	24524000	16280000	18605000	25074000	21318000	20658000	18024000	26889000	31648000	18348000	42277000	27847000	23343000	15845000	23965000	40430000	29736000	18481000	29937000	29967000	28214000	30735000	28228000	13931000	11356000	24382000
AEITPANADTVTR	2,3,4,5-tetrahydropyridine-2,6-dicarboxylate N-succinyltransferase	Q8FL11	dapD	13	0	0	1357.68	16	28	2	2.3393e-13	161.87	49	281570000	5932200	7830500	4697400	7442800	3507000	3846000	4680900	7029000	4402100	4364000	7176900	5154400	5747600	5056700	5236600	5491600	5934400	4526600	4700900	7354000	6285100	4707700	4467700	3816400	10882000	11742000	5625900	10823000	8296300	6732200	7986000	6843900	3403700	3183000	5614000
AVLLSFR	2,3,4,5-tetrahydropyridine-2,6-dicarboxylate N-succinyltransferase	Q8FL11	dapD	7	0	0	804.486	62	68	2	0.0074587	120.65	43	649210000	0	1749200	1330000	2822700	6156700	8524500	8006500	12743000	17715000	14914000	17796000	13906000	7612600	5375100	21461000	21610000	12902000	13882000	19996000	37096000	6977300	3040100	14899000	19266000	6686800	3090000	15008000	0	34644000	38386000	42495000	45502000	4324400	3515300	18668000
AVLLSFRINDNQVIEGAESRYFDK	2,3,4,5-tetrahydropyridine-2,6-dicarboxylate N-succinyltransferase	Q8FL11	dapD	24	2	0	2783.42	62	85	3;4	2.1323e-70	215.43	110	3144300000	53722000	82623000	66380000	107090000	6314300	99381000	74306000	62507000	60272000	90086000	81642000	86549000	88633000	90661000	9670300	75280000	71868000	75940000	70673000	60506000	96010000	84466000	68892000	84658000	59475000	48856000	38337000	45336000	74437000	69884000	69187000	64867000	62174000	71478000	88200000
EAVNQVIALLDSGALR	2,3,4,5-tetrahydropyridine-2,6-dicarboxylate N-succinyltransferase	Q8FL11	dapD	16	0	0	1667.92	29	44	2;3	6.6311e-77	246.38	137	2776400000	57801000	67524000	48395000	105210000	48700000	56195000	67171000	72934000	46800000	53755000	50885000	42776000	73326000	58729000	49874000	54953000	46321000	62604000	42944000	89521000	55661000	41770000	45812000	65016000	82791000	86139000	44339000	80011000	86168000	79726000	101650000	77889000	35411000	27084000	62744000
ETGEIHYGR	2,3,4,5-tetrahydropyridine-2,6-dicarboxylate N-succinyltransferase	Q8FL11	dapD	9	0	0	1060.49	218	226	2;3	1.0802e-05	155.42	43	727450000	11166000	23905000	12081000	33835000	7627600	12650000	12335000	27736000	15590000	7956500	18377000	10130000	25069000	15198000	10655000	16788000	9437000	8143500	4463400	13959000	10721000	0	6181000	10746000	25827000	29396000	13282000	23110000	23044000	16231000	27945000	13142000	4116100	7655400	15000000
FANYDEARFQK	2,3,4,5-tetrahydropyridine-2,6-dicarboxylate N-succinyltransferase	Q8FL11	dapD	11	1	0	1387.65	90	100	2;3	5.7354e-36	247.96	51	1751400000	52107000	83902000	41218000	78489000	46609000	74453000	49743000	44399000	0	0	0	0	57174000	69549000	14840000	57737000	0	0	0	0	0	0	0	0	47551000	38799000	42495000	45773000	63650000	75145000	53982000	50030000	39848000	51623000	49970000
IDGQWVTHQWLK	2,3,4,5-tetrahydropyridine-2,6-dicarboxylate N-succinyltransferase	Q8FL11	dapD	12	0	0	1509.77	49	60	2;3	1.3177e-26	215.77	231	3866900000	42054000	21784000	42413000	36534000	74946000	78464000	67179000	41008000	79066000	114180000	102420000	92483000	98825000	35419000	95528000	99489000	127140000	121550000	160760000	167260000	131550000	114600000	106540000	129320000	96120000	62961000	63463000	56269000	108390000	158510000	111130000	100940000	54011000	49555000	54656000
INDNQVIEGAESR	2,3,4,5-tetrahydropyridine-2,6-dicarboxylate N-succinyltransferase	Q8FL11	dapD	13	0	0	1443.7	69	81	2;3	7.9583e-49	230.57	93	1096100000	29981000	30881000	17967000	39269000	17008000	18722000	25677000	28238000	18418000	22709000	20702000	21049000	28682000	26317000	14495000	16437000	31506000	26371000	26257000	46913000	27519000	27473000	15130000	20304000	30879000	31216000	16861000	23317000	35254000	20552000	32063000	30855000	10817000	9949200	22656000
INDNQVIEGAESRYFDK	2,3,4,5-tetrahydropyridine-2,6-dicarboxylate N-succinyltransferase	Q8FL11	dapD	17	1	0	1996.95	69	85	3	0.020695	50.534	2	4236100	0	0	0	0	0	0	0	0	0	0	0	0	1608800	0	0	0	0	0	0	0	0	0	0	0	0	0	0	0	0	0	0	0	0	0	0
IYDRETGEIHYGR	2,3,4,5-tetrahydropyridine-2,6-dicarboxylate N-succinyltransferase	Q8FL11	dapD	13	1	0	1607.77	214	226	2;3;4	4.6205e-16	169.58	113	1129100000	10622000	17085000	11601000	51619000	10266000	15626000	17087000	0	32835000	19515000	18091000	18083000	28501000	15321000	31392000	17964000	33026000	37653000	23547000	66348000	29508000	22816000	24945000	31875000	19470000	14995000	8959200	8120500	43981000	19724000	59490000	46629000	24058000	7491000	39834000
MQQLQNIIETAFERR	2,3,4,5-tetrahydropyridine-2,6-dicarboxylate N-succinyltransferase	Q8FL11	dapD	15	1	0	1875.96	1	15	3	0.018671	50.222	3	36881000	394570	510340	0	0	0	0	0	0	0	0	893170	0	0	1758300	0	1001500	1554600	2894000	2231600	4233100	1572600	0	1434500	2796900	1024600	0	654550	0	0	0	1855500	0	893560	1394400	2544800
NVHLSGGVGIGGVLEPLQANPTIIEDNCFIGAR	2,3,4,5-tetrahydropyridine-2,6-dicarboxylate N-succinyltransferase	Q8FL11	dapD	33	0	0	3416.75	155	187	3;4;5	6.7405e-62	188.94	229	1427400000	26999000	16289000	43692000	53719000	32730000	33305000	41741000	39357000	12148000	21136000	10920000	18586000	39228000	30833000	23429000	26760000	25262000	33392000	22196000	49569000	26938000	17347000	20758000	36245000	49652000	60766000	22040000	45016000	40316000	37783000	52344000	48892000	16481000	8360000	26967000
QGAFIAR	2,3,4,5-tetrahydropyridine-2,6-dicarboxylate N-succinyltransferase	Q8FL11	dapD	7	0	0	761.418	113	119	1;2	0.010631	101.69	22	1287200000	1214400	2229500	2327900	12413000	18829000	26782000	25987000	40577000	33984000	5785900	41403000	28265000	43198000	5585600	25588000	30023000	0	29645000	20577000	52164000	19706000	30294000	22444000	31305000	41631000	28648000	18564000	28715000	46901000	41659000	50924000	41475000	24957000	19969000	39612000
QQLQNIIETAFER	2,3,4,5-tetrahydropyridine-2,6-dicarboxylate N-succinyltransferase	Q8FL11	dapD	13	0	0	1588.82	2	14	2	2.2809e-05	115.68	3	46544000	0	2099600	0	533790	0	3370700	0	3199200	0	1682800	857190	671360	0	242480	0	0	0	0	0	0	0	0	0	0	1531700	817710	1077100	1419600	2994200	2051500	2819600	1427800	1675600	633810	3159900
RAEITPANADTVTR	2,3,4,5-tetrahydropyridine-2,6-dicarboxylate N-succinyltransferase	Q8FL11	dapD	14	1	0	1513.78	15	28	2;3	3.4345e-45	220.25	83	521310000	15423000	20063000	4514800	22986000	5202600	15342000	6854400	19667000	6516400	7275700	4921800	4890000	17769000	13117000	4786700	5236200	6666800	13777000	10236000	16532000	12728000	12491000	11230000	17528000	15688000	12644000	7859400	14997000	9884500	7861400	11431000	10030000	9015500	6680800	12162000
VGINELLR	2,3,4,5-tetrahydropyridine-2,6-dicarboxylate N-succinyltransferase	Q8FL11	dapD	8	0	0	912.539	264	271	2	0.0023874	126.24	39	729120000	10586000	14246000	8470800	19043000	10708000	15431000	13197000	17450000	12130000	12073000	12456000	9761000	14466000	14866000	15858000	13252000	16860000	16716000	19574000	29615000	14987000	0	15439000	20660000	30841000	23184000	13275000	25100000	22477000	20845000	25573000	33282000	4856000	4935900	13509000
VGINELLRTID	2,3,4,5-tetrahydropyridine-2,6-dicarboxylate N-succinyltransferase	Q8FL11	dapD	11	1	0	1241.7	264	274	2;3	9.4203e-06	130.1	56	5107900000	80982000	104090000	76551000	119420000	119810000	153250000	112980000	102450000	129650000	186200000	123920000	138130000	131850000	147510000	118140000	111990000	107040000	100430000	146530000	113450000	92622000	111840000	75606000	112420000	104180000	54821000	85480000	76563000	141670000	174080000	106450000	134120000	63222000	76315000	126150000
VPAGSVVVSGNLPSK	2,3,4,5-tetrahydropyridine-2,6-dicarboxylate N-succinyltransferase	Q8FL11	dapD	15	0	0	1409.79	227	241	2;3	2.2654e-57	230.57	164	4249600000	68081000	94044000	45373000	87296000	73226000	84354000	89070000	119150000	73166000	88281000	107990000	77731000	111420000	78392000	91125000	88690000	80828000	87927000	60876000	125650000	76462000	53425000	55999000	80183000	106460000	101970000	60773000	83169000	127650000	147270000	161610000	154880000	79942000	38451000	132450000
VVPPAAVR	2,3,4,5-tetrahydropyridine-2,6-dicarboxylate N-succinyltransferase	Q8FL11	dapD	8	0	0	807.497	105	112	2	0.024962	76.035	15	418090000	11286000	19899000	8705000	27051000	0	17249000	0	23699000	17428000	0	0	0	0	17404000	15963000	0	0	0	0	0	0	16305000	0	0	22356000	18270000	7594300	0	22692000	26264000	22847000	25489000	0	11416000	19490000
YSLYCAVIVK	2,3,4,5-tetrahydropyridine-2,6-dicarboxylate N-succinyltransferase	Q8FL11	dapD	10	0	0	1214.64	245	254	2	3.1824e-19	179.81	68	1080000000	0	12684000	7867200	0	19998000	26710000	18511000	20968000	23036000	30423000	27487000	24681000	32411000	36258000	36483000	29294000	35980000	36210000	44540000	22142000	24664000	19212000	32537000	41502000	9431600	3934000	10963000	5585100	36807000	43513000	38603000	39337000	15059000	13454000	30554000
YLDNMSEEEILELNIPTGVPLVYEFDENFK	2,3-bisphosphoglycerate-dependent phosphoglycerate mutase	P62708	gpmA	30	0	0	3559.7	194	223	3;4	7.9586e-25	116.83	242	1777700000	2142900	10428000	4586800	13736000	3823000	11657000	7730900	13603000	29114000	54355000	29359000	49374000	38486000	35989000	47686000	42719000	44512000	52558000	27723000	33583000	61555000	87027000	35503000	41869000	26658000	28404000	25488000	26469000	32654000	49745000	10173000	3957500	87215000	130880000	124390000
ELPLTESLALTIDRVIPYWNETILPRMK	2,3-bisphosphoglycerate-dependent phosphoglycerate mutase	P62708	gpmA	28	2	0	3310.8	147	174	3;4;5	4.4732e-26	136.59	281	4778900000	15864000	16092000	110860000	40584000	142640000	84752000	109680000	24918000	56236000	113710000	81561000	114360000	122420000	119120000	91523000	115780000	232740000	260500000	15816000	92228000	282180000	274620000	172500000	190950000	103810000	82741000	38200000	67585000	106750000	131310000	27520000	18818000	134860000	135320000	96645000
HYGALQGLNKAETAEK	2,3-bisphosphoglycerate-dependent phosphoglycerate mutase	P62708	gpmA	16	1	1	1728.88	91	106	3	0.00019341	111.81	6	3960600	0	0	0	0	0	0	0	0	0	0	0	0	0	0	0	0	0	0	0	0	0	0	0	0	0	0	0	0	0	0	0	0	0	0	0
LNERHYGALQGLNKAETAEK	2,3-bisphosphoglycerate-dependent phosphoglycerate mutase	P62708	gpmA	20	2	1	2241.15	87	106	3;4	1.0758e-21	161.02	10	75149000	0	0	0	0	0	0	0	0	0	0	0	0	0	0	0	0	0	0	0	0	0	0	0	0	0	0	0	0	0	0	0	0	0	0	0
AIHTLWNVLDELDQAWLPVEK	2,3-bisphosphoglycerate-dependent phosphoglycerate mutase	P62708	gpmA	21	0	0	2489.3	63	83	2;3;4	4.7337e-55	210.98	116	702330000	377430	0	3893900	1157000	5070200	2282200	8367400	3715300	6722000	12384000	8143500	11163000	15015000	10757000	14290000	13906000	26231000	31136000	5869100	22752000	40862000	25125000	23556000	22351000	37687000	23193000	11516000	13024000	19671000	17687000	7527700	7447200	23011000	15372000	40453000
DDERYPGHDPR	2,3-bisphosphoglycerate-dependent phosphoglycerate mutase	P62708	gpmA	11	1	0	1355.59	129	139	2;3	0.015181	70.942	2	10665000	0	0	0	0	0	0	0	0	0	0	0	0	0	0	0	0	618060	1523200	199560	965070	1165200	3355900	1713800	1123800	0	0	0	0	0	0	0	0	0	0	0
DDERYPGHDPRYAK	2,3-bisphosphoglycerate-dependent phosphoglycerate mutase	P62708	gpmA	14	2	0	1717.78	129	142	2;3;4	0.00019503	99.669	82	1495600000	12932000	18096000	13090000	26998000	16907000	36553000	15960000	16822000	22800000	15049000	24397000	19002000	25091000	34476000	24311000	26587000	19922000	20885000	3554000	12664000	32707000	52407000	16570000	29525000	31662000	21624000	25476000	22132000	27318000	34979000	8660900	10982000	89363000	107730000	85048000
EEGYSFDFAYTSVLK	2,3-bisphosphoglycerate-dependent phosphoglycerate mutase	P62708	gpmA	15	0	0	1754.8	47	61	2;3	1.4984e-18	172.43	175	1418300000	10562000	15134000	11861000	16377000	15677000	25476000	19911000	17011000	20184000	27048000	25143000	22766000	32915000	37287000	23390000	24826000	17964000	21730000	8228200	11665000	22640000	33593000	11861000	15898000	25772000	16790000	21939000	16119000	26885000	28164000	12455000	12920000	85683000	97267000	94152000
ELPLTESLALTIDR	2,3-bisphosphoglycerate-dependent phosphoglycerate mutase	P62708	gpmA	14	0	0	1569.86	147	160	2;3	1.3803e-20	175.6	96	730560000	6935300	6596600	4907800	12657000	7067100	8903400	11818000	15682000	13463000	16722000	15252000	14732000	17036000	12287000	15673000	16521000	14133000	17785000	0	0	18599000	14414000	10561000	15715000	20017000	12743000	13431000	8560200	26475000	22732000	8925600	9308300	35065000	21820000	52924000
ELPLTESLALTIDRVIPYWNETILPR	2,3-bisphosphoglycerate-dependent phosphoglycerate mutase	P62708	gpmA	26	1	0	3051.66	147	172	3	2.4198e-06	75.064	1	1336800000	0	12446000	0	31820000	0	0	0	22658000	23021000	0	0	1390700	54672000	50921000	72204000	77937000	0	0	0	0	0	0	0	0	45106000	44824000	62868000	42704000	54681000	57601000	0	10813000	0	243100000	108100000
ENRFTGWYDVDLSEK	2,3-bisphosphoglycerate-dependent phosphoglycerate mutase	P62708	gpmA	15	1	0	1857.85	19	33	2;3	3.905e-177	350.14	158	1589200000	13935000	11288000	14403000	9904200	22830000	21421000	21869000	14224000	20663000	29010000	23924000	27793000	34611000	36805000	24829000	25346000	31682000	33520000	15622000	18317000	40838000	57612000	22852000	25524000	40163000	26022000	22686000	17835000	17419000	23847000	8875200	8157700	122470000	123570000	56716000
FTGWYDVDLSEK	2,3-bisphosphoglycerate-dependent phosphoglycerate mutase	P62708	gpmA	12	0	0	1458.67	22	33	2	1.1227e-51	246.56	43	461890000	3691500	1586100	3816900	3152300	6723200	4805100	6887600	5117000	5422400	9218200	9771900	9681300	10255000	9808500	8031300	10432000	14481000	13244000	7806200	11523000	16330000	15373000	7355500	9637300	12030000	8079300	7082200	7623000	16504000	12759000	5325700	5119700	14325000	11113000	28138000
GFAVTPPELTK	2,3-bisphosphoglycerate-dependent phosphoglycerate mutase	P62708	gpmA	11	0	0	1158.63	118	128	2	4.2756e-09	157.78	76	863360000	4047000	5306900	3193300	7479800	15878000	21788000	17613000	24834000	6529400	6636200	9145300	7163400	14367000	11483000	16927000	15222000	69571000	59655000	16966000	38369000	26063000	17553000	64030000	73715000	11132000	4636600	9060300	4188800	15967000	18547000	9713400	8476200	14339000	15974000	41831000
HYGALQGLNK	2,3-bisphosphoglycerate-dependent phosphoglycerate mutase	P62708	gpmA	10	0	0	1099.58	91	100	2;3	0.00021635	120.31	9	547990000	0	0	0	5342200	684700	2097900	885100	9708400	12164000	18570000	0	0	13313000	19009000	0	31994000	3256700	2418000	2219100	6455600	1637900	1300200	3813000	5960600	13305000	6373500	23574000	5974600	21187000	25591000	7131200	7226600	31047000	32686000	51823000
LNERHYGALQGLNK	2,3-bisphosphoglycerate-dependent phosphoglycerate mutase	P62708	gpmA	14	1	0	1611.85	87	100	2;3;4	1.3542e-60	250.81	98	1957400000	3199700	6529900	527570	1629500	21178000	36015000	23195000	24384000	52122000	55180000	57855000	61593000	30828000	28244000	41778000	61552000	73675000	71321000	60911000	63119000	54938000	28114000	139720000	156110000	21226000	2335700	25217000	2480800	50504000	73390000	24648000	18065000	21265000	27785000	126320000
LVLVRHGESQWNK	2,3-bisphosphoglycerate-dependent phosphoglycerate mutase	P62708	gpmA	13	1	0	1564.85	6	18	2;3;4	6.2936e-26	212.68	148	3844600000	16555000	13786000	12562000	14024000	47628000	62662000	39784000	29551000	73192000	93805000	103260000	83020000	60265000	71367000	93719000	111810000	201630000	184390000	118690000	142530000	135060000	158240000	124350000	130040000	41454000	14894000	38557000	15356000	75989000	135800000	36407000	25110000	153450000	135620000	146420000
QWRRGFAVTPPELTK	2,3-bisphosphoglycerate-dependent phosphoglycerate mutase	P62708	gpmA	15	2	0	1784.97	114	128	2;3;4	7.6757e-05	99.834	198	3367500000	14508000	21095000	8503900	14029000	32863000	66333000	41904000	38557000	45926000	85408000	62079000	98373000	132260000	54319000	30411000	114960000	77274000	40469000	72168000	82849000	84558000	68365000	76754000	79308000	52097000	15444000	57685000	16952000	93992000	72660000	29447000	14524000	134530000	169820000	230960000
RAIHTLWNVLDELDQAWLPVEK	2,3-bisphosphoglycerate-dependent phosphoglycerate mutase	P62708	gpmA	22	1	0	2645.4	62	83	2;3;4;5	1.5705e-64	208.92	277	5024700000	37804000	0	50258000	16054000	80407000	24449000	70443000	12127000	41091000	135950000	68867000	114480000	129040000	119830000	125830000	95761000	261380000	238450000	108360000	37134000	324540000	436350000	161020000	143590000	161500000	89728000	90595000	103750000	88060000	106720000	17216000	3406300	241960000	304070000	13116000
RGFAVTPPELTK	2,3-bisphosphoglycerate-dependent phosphoglycerate mutase	P62708	gpmA	12	1	0	1314.73	117	128	2	0.0006792	111.72	6	9097500	0	0	0	0	0	0	0	0	0	0	0	0	1978700	1266400	0	2073700	0	0	0	0	0	0	0	0	0	0	0	0	0	0	0	0	0	0	0
RYYLGNADEIAAK	2,3-bisphosphoglycerate-dependent phosphoglycerate mutase	P62708	gpmA	13	1	0	1482.75	227	239	2;3	7.8897e-20	177.93	96	5324200000	37164000	68150000	32696000	57440000	46773000	77650000	52991000	52002000	71910000	103590000	88414000	79369000	101890000	113810000	107090000	109180000	170370000	158150000	93878000	72988000	214030000	223690000	120120000	126090000	76275000	48205000	73233000	45320000	85386000	105840000	30295000	30843000	259920000	268630000	310700000
SGERVIIAAHGNSLRALVK	2,3-bisphosphoglycerate-dependent phosphoglycerate mutase	P62708	gpmA	19	2	0	1990.14	175	193	2;3;4;5	1.5438e-13	144.33	171	2538200000	9234400	17045000	7804700	12679000	19655000	37765000	20291000	26528000	61317000	79329000	68834000	61939000	47982000	51697000	46653000	55838000	100850000	76508000	44970000	66365000	95382000	43438000	121600000	110820000	55929000	10476000	25057000	13108000	50686000	81109000	15789000	16905000	62251000	61424000	172470000
VIIAAHGNSLR	2,3-bisphosphoglycerate-dependent phosphoglycerate mutase	P62708	gpmA	11	0	0	1149.66	179	189	2;3	5.7895e-25	202.96	82	823680000	3328900	1907900	2472100	1700300	8972100	10874000	9818700	14256000	15111000	16414000	12509000	10663000	13576000	11798000	16318000	16571000	39215000	48460000	20368000	38134000	25686000	20189000	35997000	45974000	18835000	7889800	10028000	7934100	22778000	24455000	11265000	10041000	18177000	18099000	27119000
VIPYWNETILPR	2,3-bisphosphoglycerate-dependent phosphoglycerate mutase	P62708	gpmA	12	0	0	1499.81	161	172	2;3	7.1649e-07	128.01	99	937500000	7663100	4171200	5881800	7166500	15441000	11227000	18448000	11881000	16699000	21713000	14676000	14435000	19935000	14465000	16407000	19483000	27778000	32217000	13974000	29014000	35471000	26280000	24138000	31055000	24708000	9820300	10846000	10879000	28947000	29936000	11094000	11392000	30730000	19568000	59719000
YGDEQVK	2,3-bisphosphoglycerate-dependent phosphoglycerate mutase	P62708	gpmA	7	0	0	837.387	107	113	2	9.4845e-05	138.83	10	93571000	1526600	0	2757200	0	3124000	0	1853400	928800	0	0	473770	402510	1328500	1330800	0	737920	0	1623100	0	553070	150590	685780	0	0	6920800	2784300	9678300	3755300	2954200	1325500	1460900	1533100	5766100	6843700	1991800
YYLGNADEIAAK	2,3-bisphosphoglycerate-dependent phosphoglycerate mutase	P62708	gpmA	12	0	0	1326.65	228	239	2	4.457e-19	182.23	40	211660000	2278900	2524600	1407500	2248000	2296000	2216400	2759800	3805600	2809900	2699500	3467000	2492700	3882400	2808500	3258400	3715800	4177400	4078400	1370000	3177500	7211400	6294000	2347200	3512200	10244000	6006100	3876700	5541400	6082200	6313900	1810100	1856600	7377500	6160800	8787700
YDTIICNYPNGDMVGHTGVMEAAVK	2,3-bisphosphoglycerate-independent phosphoglycerate mutase	Q8FCA6	gpmI	25	0	0	2754.25	392	416	3	1.8633e-23	146.17	141	1238600000	38415000	42187000	55113000	51715000	33831000	28384000	32593000	18464000	22285000	45369000	22999000	40963000	20659000	23012000	28070000	19578000	30230000	24746000	47059000	34637000	39954000	75962000	62411000	63027000	18758000	25506000	10934000	16606000	19228000	23589000	30813000	28048000	5412000	6110900	3385300
LSDIAPTMLSLMGMEIPQEMTGK	2,3-bisphosphoglycerate-independent phosphoglycerate mutase	Q8FCA6	gpmI	23	0	0	2492.2	486	508	2;3;4	2.8717e-71	221.99	346	4301400000	132530000	93546000	165960000	107230000	109120000	94243000	92279000	35924000	105140000	245780000	131950000	201900000	70943000	82938000	82700000	86867000	105200000	124150000	225480000	158930000	161050000	292480000	169980000	275550000	52011000	68271000	26525000	64846000	69755000	103920000	56797000	57809000	12307000	11187000	7374700
AEGQPDAAMEDGDALIFMNFR	2,3-bisphosphoglycerate-independent phosphoglycerate mutase	Q8FCA6	gpmI	21	0	0	2297.01	243	263	2;3	5.3148e-98	255.82	269	2030600000	49372000	44612000	40603000	72401000	36437000	40055000	59056000	55374000	50450000	76513000	70232000	72860000	36879000	29483000	32377000	39292000	57184000	73551000	16378000	108670000	55329000	58446000	74510000	85046000	37076000	55526000	11057000	42023000	67749000	54154000	62504000	55038000	6119100	1978400	9364400
ATVIRAEGQPDAAMEDGDALIFMNFR	2,3-bisphosphoglycerate-independent phosphoglycerate mutase	Q8FCA6	gpmI	26	1	0	2837.35	238	263	3;4	1.1282e-21	144.95	67	234290000	2687100	0	6197400	10516000	3528600	3354000	4647300	3789300	4162800	4778900	6792600	5429800	4278900	2882800	1365300	3084800	10175000	15662000	14252000	28346000	6553900	2544200	15394000	36512000	3129400	1474500	0	1184600	3768700	2844600	4965100	5420100	0	0	0
VVNVDFVMLTEYAADIK	2,3-bisphosphoglycerate-independent phosphoglycerate mutase	Q8FCA6	gpmI	17	0	0	1925.98	287	303	2;3	4.9717e-138	295.98	615	1162000000	28061000	38114000	32208000	57637000	25317000	32642000	31411000	38390000	33705000	38809000	40562000	43522000	23838000	27254000	24084000	33537000	17940000	21892000	21294000	36096000	19977000	20999000	27455000	32581000	14109000	21515000	14323000	18546000	39598000	36409000	38608000	39619000	3059200	2325600	7951500
VATYDLQPEMSSAELTEK	2,3-bisphosphoglycerate-independent phosphoglycerate mutase	Q8FCA6	gpmI	18	0	0	2010.95	365	382	2;3	4.8066e-61	226.08	79	3366300000	121620000	141810000	120030000	140620000	84432000	98473000	74526000	50058000	106790000	158080000	118980000	138570000	57813000	73644000	43380000	70481000	47942000	68682000	66967000	95492000	115990000	205510000	96664000	150540000	23166000	38380000	21410000	34272000	67062000	86135000	68116000	71201000	20623000	17738000	9524400
TAVAYPPASLVNTFGEWMAK	2,3-bisphosphoglycerate-independent phosphoglycerate mutase	Q8FCA6	gpmI	20	0	0	2152.07	304	323	2;3	9.6891e-51	201.61	624	1738700000	48328000	32426000	54041000	42105000	36174000	41204000	16336000	18051000	49009000	101010000	56484000	82728000	32822000	30262000	31199000	36734000	43746000	46265000	81523000	66144000	51100000	73041000	69867000	92526000	26005000	35016000	16619000	31829000	39876000	50332000	29540000	33528000	6576800	6731600	5432000
QMGNSEVGHVNLGAGR	2,3-bisphosphoglycerate-independent phosphoglycerate mutase	Q8FCA6	gpmI	16	0	0	1624.77	60	75	2;3	1.9542e-76	238.65	172	1044800000	18140000	24191000	16182000	34833000	13869000	19256000	18132000	25169000	32975000	31592000	29606000	25922000	18308000	14817000	22791000	24268000	29761000	36926000	27844000	58785000	28756000	29801000	44273000	60712000	12175000	24088000	8348100	15295000	30738000	38309000	35409000	35968000	1878600	910000	2969200
KPMVLVILDGYGYREEQQDNAIFSAK	2,3-bisphosphoglycerate-independent phosphoglycerate mutase	Q8FCA6	gpmI	26	2	1	2983.51	6	31	3;4;5	4.4265e-35	152.64	312	2751800000	31044000	27269000	13278000	19597000	21174000	37864000	30284000	21303000	103410000	194790000	111250000	160030000	37581000	61223000	70654000	67558000	79818000	86941000	124070000	119610000	108410000	121000000	174500000	216410000	1655000	4947900	5994000	3120600	77821000	98652000	62974000	88738000	15263000	13743000	11193000
PMVLVILDGYGYREEQQDNAIFSAK	2,3-bisphosphoglycerate-independent phosphoglycerate mutase	Q8FCA6	gpmI	25	1	0	2855.42	7	31	3;4	1.7243e-29	159.75	110	523480000	31960000	38222000	58411000	74098000	25263000	31456000	25609000	21898000	0	5626600	0	4922100	17403000	12678000	0	2906200	0	0	0	0	440420	0	0	0	16459000	27610000	7819200	24697000	2694900	0	3323400	0	0	0	0
AVHIMGLLSAGGVHSHEDHIMAMVELAAERGAEK	2,3-bisphosphoglycerate-independent phosphoglycerate mutase	Q8FCA6	gpmI	34	1	0	3565.76	112	145	4;5;6;7	1.3295e-06	59.567	130	944610000	20978000	14483000	32715000	28404000	16738000	19033000	13093000	8904400	35525000	69680000	42549000	55910000	22859000	22839000	8499300	16546000	24882000	21258000	25005000	18295000	41097000	53984000	32389000	22098000	17817000	29744000	9516700	23184000	25239000	20578000	9607500	13849000	1741700	6132400	0
AEGQPDAAMEDGDALIFMNFRADR	2,3-bisphosphoglycerate-independent phosphoglycerate mutase	Q8FCA6	gpmI	24	1	0	2639.17	243	266	3	1.604e-06	83.251	16	66222000	1845600	0	2799200	2403800	1384100	0	1715000	0	1786900	1585800	0	1609300	1150100	1403600	0	0	4074200	6044900	4986500	9591600	1428900	1070500	4822100	10375000	1257600	0	0	0	1206800	0	1787200	1892800	0	0	0
AFVNADFDGFAR	2,3-bisphosphoglycerate-independent phosphoglycerate mutase	Q8FCA6	gpmI	12	0	0	1328.61	273	284	2;3	1.5952e-51	244.73	163	9080300000	210610000	225450000	160430000	286050000	146570000	176800000	177750000	222220000	192290000	242140000	258360000	222080000	175890000	115930000	157350000	159020000	279240000	262560000	265220000	578510000	256720000	224370000	432340000	523100000	162250000	234730000	79896000	204750000	275520000	248400000	285220000	266920000	22231000	10598000	43638000
AFVNADFDGFARK	2,3-bisphosphoglycerate-independent phosphoglycerate mutase	Q8FCA6	gpmI	13	1	0	1456.71	273	285	2;3	3.7796e-05	123.95	11	160230000	0	0	583700	0	0	0	0	2002500	6087500	2273300	3190500	1676400	4423300	3201000	0	5031600	1862200	8386000	16361000	34445000	1112100	7036300	5855000	26110000	1193200	1792700	2082300	1342400	4052900	1033900	0	6054300	0	0	0
ATVIRAEGQPDAAMEDGDALIFMNFRADR	2,3-bisphosphoglycerate-independent phosphoglycerate mutase	Q8FCA6	gpmI	29	2	0	3179.51	238	266	3;4	2.1109e-14	108.49	29	96913000	0	0	3539200	4035000	1743700	0	2316900	0	3148100	2915600	3581600	2524800	2189800	0	0	0	4846200	8875200	9082800	0	0	0	6086800	26277000	0	0	0	0	0	1637200	2883200	3644700	0	0	0
AVEALDHCVEEVAK	2,3-bisphosphoglycerate-independent phosphoglycerate mutase	Q8FCA6	gpmI	14	0	0	1568.75	417	430	2;3	6.0289e-61	258.23	200	4324000000	112360000	221460000	110990000	178140000	75342000	174690000	78424000	91527000	119950000	150750000	140740000	154980000	96434000	116980000	101650000	87220000	23530000	91096000	126880000	123210000	127080000	198520000	115800000	153120000	60903000	77692000	37673000	75561000	97866000	118400000	72149000	91841000	3084800	22159000	5428500
AYDLLTLAQGEFQADTAVAGLQAAYAR	2,3-bisphosphoglycerate-independent phosphoglycerate mutase	Q8FCA6	gpmI	27	0	0	2826.42	203	229	3;4	1.0519e-16	130.16	167	482290000	7882100	8534800	6299500	10713000	6694500	5524700	8832700	9338000	12779000	16119000	17144000	12350000	7140200	8890000	11782000	12458000	8533000	11931000	8187000	22971000	9210600	10701000	11918000	11608000	17553000	27171000	8574000	17039000	21118000	18778000	17041000	15044000	1495600	396080	2040200
AYDLLTLAQGEFQADTAVAGLQAAYARDENDEFVK	2,3-bisphosphoglycerate-independent phosphoglycerate mutase	Q8FCA6	gpmI	35	1	0	3802.83	203	237	3;4;5	6.0423e-55	160.16	456	2133500000	61899000	55866000	69831000	57255000	40403000	31967000	39585000	46343000	72054000	111480000	69633000	102780000	46866000	52568000	41962000	54342000	43010000	55465000	65674000	93560000	47658000	75723000	65424000	96899000	29898000	30543000	11958000	28117000	57436000	50713000	40804000	62744000	11979000	12247000	10997000
DENDEFVK	2,3-bisphosphoglycerate-independent phosphoglycerate mutase	Q8FCA6	gpmI	8	0	0	994.424	230	237	2	0.001225	138.06	13	58454000	1405900	2009100	800650	1756600	1370500	2925800	576670	0	2749400	2087300	1505600	952300	776930	1599600	1745800	0	1445100	0	1513800	2519600	1499700	4025000	2269000	1465800	2379900	1272800	898990	2415300	1715100	1100800	1597500	0	0	0	0
DPATGQAHTAHTNLPVPLIYVGDKNVKAVEGGK	2,3-bisphosphoglycerate-independent phosphoglycerate mutase	Q8FCA6	gpmI	33	2	2	3396.78	453	485	4	0.084191	19.241	1	4909800	0	0	0	0	0	0	0	0	0	0	0	0	0	0	0	0	0	0	0	0	0	0	0	0	0	0	0	0	0	0	0	0	0	0	0
DRTFFANPVLTGAVDK	2,3-bisphosphoglycerate-independent phosphoglycerate mutase	Q8FCA6	gpmI	16	1	0	1749.9	99	114	2;3	1.3415e-37	205.98	103	3506400000	226930000	299850000	197520000	336240000	201300000	276940000	200400000	206460000	0	0	0	0	210400000	205240000	262040000	269300000	0	0	0	0	0	0	0	0	0	0	0	0	0	0	0	0	0	0	0
GEDRILINSPK	2,3-bisphosphoglycerate-independent phosphoglycerate mutase	Q8FCA6	gpmI	11	1	0	1240.68	354	364	2;3	9.0737e-06	147.28	139	3950600000	46522000	138700000	86237000	128340000	78324000	116020000	63727000	61708000	102940000	162380000	129470000	132800000	82135000	88292000	90654000	88902000	101640000	116800000	199370000	136130000	126260000	177860000	135890000	180960000	55457000	65205000	38496000	62319000	82664000	109810000	75500000	76956000	15592000	16687000	18017000
GRVASIIGRYYAMDRDNRWDRVEK	2,3-bisphosphoglycerate-independent phosphoglycerate mutase	Q8FCA6	gpmI	24	5	0	2925.48	179	202	4	0.049975	21.693	1	10948000	0	0	0	0	0	0	0	0	0	4245100	3305400	3397100	0	0	0	0	0	0	0	0	0	0	0	0	0	0	0	0	0	0	0	0	0	0	0
ILINSPK	2,3-bisphosphoglycerate-independent phosphoglycerate mutase	Q8FCA6	gpmI	7	0	0	783.485	358	364	2	0.022278	90.777	6	128700000	0	0	0	0	0	0	0	13539000	0	25373000	0	19803000	0	10715000	895050	0	0	0	0	0	0	0	0	0	0	8334800	5475600	9446800	0	0	0	0	1207500	1158000	3257600
IVYQDLTR	2,3-bisphosphoglycerate-independent phosphoglycerate mutase	Q8FCA6	gpmI	8	0	0	1006.54	76	83	2	0.00088409	145.72	41	1543700000	18843000	25099000	12367000	30861000	17734000	30282000	25751000	40148000	70363000	57443000	58758000	45616000	32319000	23563000	48472000	42608000	36441000	30801000	33294000	77911000	39849000	31701000	58500000	67154000	24197000	26146000	22129000	27009000	52255000	58164000	68094000	63351000	0	0	0
IVYQDLTRLDVEIK	2,3-bisphosphoglycerate-independent phosphoglycerate mutase	Q8FCA6	gpmI	14	1	0	1703.95	76	89	2;3	6.0202e-06	129.38	56	339530000	5199900	4344200	10103000	17291000	3119500	4717300	6427700	6247600	14163000	14241000	10594000	9959600	7288500	4623300	7849000	7251600	9051400	13135000	9726800	26749000	5216800	4434500	16235000	37733000	1949800	1671000	2200100	1920900	7367200	3602200	8979700	14263000	687350	562420	0
IYLHAFLDGR	2,3-bisphosphoglycerate-independent phosphoglycerate mutase	Q8FCA6	gpmI	10	0	0	1203.64	146	155	2;3	1.1995e-05	148.32	97	1585600000	4333500	4604600	13375000	21013000	22201000	32855000	16782000	25827000	30706000	32361000	23054000	21262000	22956000	9629900	23339000	27389000	75484000	75549000	86843000	189060000	51876000	29669000	104720000	132850000	24577000	14706000	11857000	16655000	57248000	72080000	56051000	61975000	1679700	675820	8540300
IYLHAFLDGRDTPPR	2,3-bisphosphoglycerate-independent phosphoglycerate mutase	Q8FCA6	gpmI	15	1	0	1769.92	146	160	3;4	0.024477	47.429	3	18237000	0	0	0	0	0	0	0	943480	0	2449200	1684000	2743300	1239900	0	0	0	0	0	0	0	0	0	0	0	0	800610	0	0	0	0	2812100	2491700	0	0	0
IYLHAFLDGRDTPPRSAESSLK	2,3-bisphosphoglycerate-independent phosphoglycerate mutase	Q8FCA6	gpmI	22	2	0	2472.28	146	167	3;4;5	1.1488e-23	156.17	117	884470000	11501000	11930000	10609000	13006000	17989000	23346000	20000000	25921000	64585000	74911000	79930000	59579000	20907000	42680000	17502000	55724000	0	0	0	0	0	0	0	0	13429000	4908100	16363000	13970000	3124600	28749000	37343000	16204000	6006800	0	13039000
TFFANPVLTGAVDK	2,3-bisphosphoglycerate-independent phosphoglycerate mutase	Q8FCA6	gpmI	14	0	0	1478.78	101	114	2;3	7.4108e-57	230.23	33	378640000	36839000	35654000	23592000	37997000	23555000	25294000	30111000	29771000	0	0	0	0	18114000	17383000	18059000	19787000	0	0	0	0	0	0	0	0	0	0	0	0	0	0	0	0	0	0	0
TPVMDALWANRPHTLIDASGLEVGLPDR	2,3-bisphosphoglycerate-independent phosphoglycerate mutase	Q8FCA6	gpmI	28	1	0	3043.55	32	59	3;4;5	2.3091e-37	180.56	111	1500500000	8386400	1730200	9337000	10518000	14521000	8527600	18333000	18053000	35487000	58897000	53626000	52670000	19701000	17627000	20744000	24045000	69004000	69395000	64457000	185430000	52714000	39347000	109220000	152850000	12916000	10916000	8705000	7288900	34639000	59937000	55167000	41119000	3018500	1558800	2947600
TQLRISETEK	2,3-bisphosphoglycerate-independent phosphoglycerate mutase	Q8FCA6	gpmI	10	1	0	1203.65	327	336	2;3	0.00025987	126.66	77	1475100000	32416000	58435000	39746000	50913000	29630000	48705000	31728000	30129000	63542000	72435000	66313000	50969000	39175000	47855000	31053000	36014000	14563000	34304000	26053000	26676000	24521000	68441000	32130000	26779000	19979000	20415000	12720000	17149000	32760000	44962000	31102000	25595000	8908300	10801000	9480900
VASIIGR	2,3-bisphosphoglycerate-independent phosphoglycerate mutase	Q8FCA6	gpmI	7	0	0	714.439	181	187	2	0.0041643	143.02	57	3600100000	52372000	72469000	43509000	117920000	48684000	76472000	54979000	93610000	70898000	62192000	76105000	63264000	77283000	73996000	70275000	77542000	139750000	121530000	169260000	285710000	123410000	107530000	164290000	217980000	65438000	61594000	25579000	45179000	83903000	90223000	124160000	129610000	7206500	7282200	17215000
YAHVTFFFNGGVEESFK	2,3-bisphosphoglycerate-independent phosphoglycerate mutase	Q8FCA6	gpmI	17	0	0	1977.93	337	353	2;3	1.0724e-12	148.18	157	416990000	1563800	2464900	4596900	5259200	7911700	3028300	7440000	6574900	17042000	23051000	16991000	17771000	9367700	9199400	15092000	13681000	7096000	11177000	10403000	13406000	6736600	8054300	14034000	16556000	3569000	5109200	7268700	5523400	17667000	15084000	14971000	16542000	0	1796200	3974000
YYAMDRDNR	2,3-bisphosphoglycerate-independent phosphoglycerate mutase	Q8FCA6	gpmI	9	1	0	1202.51	188	196	2;3	0.047403	82.287	9	132660000	476290	638180	1058900	1356600	0	0	0	1517600	2948600	2797800	4109500	2706600	2375400	1356300	2265600	2669500	4100200	5232300	6058800	27421000	0	1784400	8256200	20840000	0	0	0	0	3932300	3759900	4988200	4202200	265860	231260	917700
YYAMDRDNRWDR	2,3-bisphosphoglycerate-independent phosphoglycerate mutase	Q8FCA6	gpmI	12	2	0	1659.72	188	199	2	0.00014633	126.71	5	23450000	0	0	0	0	0	0	0	0	662430	1119500	1120700	1261600	0	0	445000	0	914220	756700	2440100	5048100	309020	0	1442600	4250700	0	0	0	0	704260	0	825130	915440	0	0	0
PIDPNAMFLVATNNYRAYGGK	2,3-cyclic-nucleotide 2-phosphodiesterase/3-nucleotidase	P08331	cpdB	21	1	0	2311.14	530	550	3	1.5153e-10	114.21	61	302820000	3080100	3399000	3457300	3301800	6738200	7512100	7023500	4796000	6653700	15124000	7785600	11467000	9525400	10223000	0	7879500	8371500	8350200	7040100	8215700	7981100	10774000	0	6291700	6093500	3635600	3752000	5042800	6135200	5787800	5313800	4858600	9472000	8508500	13710000
ADHDATRQFVSK	2,3-cyclic-nucleotide 2-phosphodiesterase/3-nucleotidase	P08331	cpdB	12	1	0	1373.67	343	354	2;3	2.001e-12	185.3	28	93059000	663200	2638300	1366600	2748600	1088300	4106100	976560	2222500	1047000	3058900	3594600	1637900	2300800	2823700	0	2419600	1167900	939540	534440	831180	1673100	1605300	1138200	1338400	2067100	2123900	1739000	663680	1473000	2312800	1303000	1617000	4685900	5005400	4031200
AEARPIYDIANK	2,3-cyclic-nucleotide 2-phosphodiesterase/3-nucleotidase	P08331	cpdB	12	1	0	1359.71	316	327	2;3	4.8685e-05	110.8	6	116750000	711910	1053600	788900	1687400	1115100	4383000	807920	1555000	1616700	2705000	2390400	1942500	5379900	1971900	0	4046500	2217700	1465400	5430000	2841200	7104800	8387100	4094600	3194900	756450	3776700	2360700	804480	3257900	2442600	1127300	2541800	1945500	8025400	6378400
AGDIHPVYK	2,3-cyclic-nucleotide 2-phosphodiesterase/3-nucleotidase	P08331	cpdB	9	0	0	998.519	94	102	3	0.0028684	82.452	11	46654000	0	0	0	0	768330	0	589790	0	1769300	1292300	1479400	1335500	1029700	0	1978600	1093800	2327100	1392200	2498000	1707200	1812400	3421200	0	2038200	1587200	1576900	978520	751280	841030	1212200	733670	0	1831100	2232800	1959500
ALNTLDYTVGTLGNHEFNYGLDYLK	2,3-cyclic-nucleotide 2-phosphodiesterase/3-nucleotidase	P08331	cpdB	25	0	0	2830.38	103	127	3	3.9202e-19	132.48	61	280620000	0	0	0	7958900	0	6847500	0	4781900	5642000	15665000	6563100	10862000	6976800	6213100	5577700	6996700	9628800	10458000	8765000	8744500	9801000	17074000	7773100	11259000	7425500	5840800	3761000	6028900	3051200	5659200	2806700	4771000	6870100	8323700	9554100
AYVEHYIQGDPDLAK	2,3-cyclic-nucleotide 2-phosphodiesterase/3-nucleotidase	P08331	cpdB	15	0	0	1717.83	385	399	2;3	1.1223e-19	179.55	29	194550000	2027400	5014000	2129200	4797700	4057500	5232300	3875400	2937100	3900700	5687800	7134800	4689300	4286400	6084700	3428800	3165800	0	4807900	808470	2913400	1434800	12740000	1061700	4306500	3782000	3728500	2602700	3023100	1877500	4240500	2228200	2240200	7142300	9605500	8764500
DFADIEGADIAK	2,3-cyclic-nucleotide 2-phosphodiesterase/3-nucleotidase	P08331	cpdB	12	0	0	1263.6	266	277	2	4.2551e-05	112.5	12	93897000	3888400	0	3024600	0	3531600	0	3054500	0	0	7205400	5570100	5378200	0	0	0	0	6268100	0	5636400	4696700	5287900	9678900	3238600	5139700	925820	0	0	0	0	0	1404000	0	4487700	5297000	0
FAGTGDSHIAFASPDENRSVLAAWIADESK	2,3-cyclic-nucleotide 2-phosphodiesterase/3-nucleotidase	P08331	cpdB	30	1	0	3161.51	551	580	4	4.7952e-05	51.766	12	51371000	3057500	0	0	0	3144900	0	0	1629300	0	0	3645200	4756200	0	2462000	0	3055200	0	0	0	0	0	0	0	0	0	2953800	1632800	2266000	0	1856300	0	1535400	5063600	4314300	0
FGLVRTASLINDARNEVK	2,3-cyclic-nucleotide 2-phosphodiesterase/3-nucleotidase	P08331	cpdB	18	2	0	2002.1	50	67	3;4	0.00034977	66.977	29	285810000	0	1829700	0	1054000	0	9242300	0	4162700	9347600	12252000	10802000	10149000	9419900	9369700	3345000	9390200	14750000	12558000	17731000	15335000	11110000	8147500	15181000	16368000	5239100	0	4311400	1027000	4819300	3016400	1459300	2230300	1896500	4300800	11443000
FPYVNANVIDARTK	2,3-cyclic-nucleotide 2-phosphodiesterase/3-nucleotidase	P08331	cpdB	14	1	0	1606.85	135	148	3	4.7635e-05	102.97	46	237120000	0	3700700	0	0	4268600	7631400	3345600	3812800	8273900	8849800	9368600	7879600	6164600	7416100	7039300	7354100	7346800	8755600	6661800	0	5965600	0	9937700	9691000	2933900	2413700	4562300	956550	4329300	8107100	3434800	5012000	6228500	5632100	9116800
GADVVVVLAHSGLSADPYK	2,3-cyclic-nucleotide 2-phosphodiesterase/3-nucleotidase	P08331	cpdB	19	0	0	1896.99	216	234	3	1.0684e-07	116	7	46384000	0	0	0	0	0	0	0	0	3944100	7154100	5907700	5025800	0	0	0	0	0	3311400	0	2365400	3974300	7377900	3283000	4040700	0	0	0	0	0	0	0	0	0	0	0
GTLNGVPAVMPGMWGDHLGVVDLQLSNDSGK	2,3-cyclic-nucleotide 2-phosphodiesterase/3-nucleotidase	P08331	cpdB	31	0	0	3163.54	278	308	3	0.0042562	33.926	3	41442000	0	0	1188200	0	0	0	1310600	0	1269000	0	0	2521000	2286500	0	0	0	2251000	1717300	1932200	1565800	0	6668700	2148600	2666100	1251300	1538700	824440	0	955670	1520600	0	0	2174300	2655300	0
IGYIGVVPPQIMGWDK	2,3-cyclic-nucleotide 2-phosphodiesterase/3-nucleotidase	P08331	cpdB	16	0	0	1771.93	174	189	2	0.00086957	80.632	38	117670000	0	0	0	0	0	2144800	2308300	951410	0	7157700	2900900	5728200	3653700	2694600	2570600	2535500	4336600	4197000	5003800	5540500	4072900	5600700	4780600	7235200	2302600	1169800	1783400	1592600	2438400	2896500	1583600	1890200	2813500	2469000	2230700
KLDIRFETSPSDK	2,3-cyclic-nucleotide 2-phosphodiesterase/3-nucleotidase	P08331	cpdB	13	2	1	1534.8	603	615	3	0.015857	57.106	17	76490000	0	0	0	1301300	0	942730	975490	1089900	2035200	2969500	1415300	2512900	1560900	2606900	0	1344600	2237300	2952800	1505100	1952500	3525600	3389200	3584400	3787100	2276100	2167600	1106500	1766300	890600	1544300	1087000	1227400	0	3628400	3071600
LPVLSAAAPFK	2,3-cyclic-nucleotide 2-phosphodiesterase/3-nucleotidase	P08331	cpdB	11	0	0	1112.66	400	410	2	4.8005e-06	147.74	43	238780000	0	0	0	0	2808900	3407700	2668100	2528200	9824500	12989000	9761600	11194000	3887400	4398200	12082000	9037500	4450200	4230500	11258000	12862000	2654500	1276900	9037600	11071000	1324000	351340	3577700	370480	6090000	9835900	5872000	6547200	2060100	2349100	9831600
NAADLYLYPNTLIVVK	2,3-cyclic-nucleotide 2-phosphodiesterase/3-nucleotidase	P08331	cpdB	16	0	0	1805.99	433	448	2	4.9291e-05	110.56	13	61212000	0	0	0	0	780180	962450	815500	1150600	1647900	1528400	2316900	2296400	1312000	0	1152400	0	2310700	2528900	2282800	5540200	1394500	929790	3836200	4820700	1779700	972420	368310	918000	1634900	925800	1405300	1558700	1757500	812870	3035000
NDPASYVEVEK	2,3-cyclic-nucleotide 2-phosphodiesterase/3-nucleotidase	P08331	cpdB	11	0	0	1249.58	416	426	2	0.00055644	96.23	20	59321000	1107500	0	1727300	0	1840300	0	0	0	2792500	1291900	3535000	0	2452100	0	0	0	0	2317800	2543100	1643000	2895200	5128300	1704200	2164500	1328400	1669800	1130000	1915600	0	0	0	0	3489700	2863300	3679600
NLTFNGK	2,3-cyclic-nucleotide 2-phosphodiesterase/3-nucleotidase	P08331	cpdB	7	0	0	792.413	523	529	2	0.026409	89.369	4	47291000	0	0	0	0	0	1419200	822890	0	0	1701300	0	1267700	1127800	1614100	0	0	2345400	2644000	2391400	2576600	3112000	4083100	1783100	2391200	1466500	1578800	888280	1481200	1038000	2166000	0	0	0	2020600	2854300
NSVLVDNGDLIQGSPLADYMSAK	2,3-cyclic-nucleotide 2-phosphodiesterase/3-nucleotidase	P08331	cpdB	23	0	0	2406.17	68	90	3	4.907e-06	73.153	2	11850000	0	2108700	0	0	0	0	0	0	0	0	0	0	0	2495500	0	0	0	0	0	0	0	0	0	0	1000900	1672100	881320	1385300	0	0	0	0	0	2306400	0
QPMFTPYLIK	2,3-cyclic-nucleotide 2-phosphodiesterase/3-nucleotidase	P08331	cpdB	10	0	0	1236.66	149	158	2	0.0075642	101.66	13	138540000	0	0	0	0	0	0	0	0	3460300	7234600	3940000	4585900	0	0	4498300	4791100	6354100	6393400	9091300	8063600	6183300	5898800	8049700	10386000	0	0	0	0	3162000	5277300	2913000	2286800	3498100	3446500	3960100
RAGEIHPAADNNWRLAPIAGDK	2,3-cyclic-nucleotide 2-phosphodiesterase/3-nucleotidase	P08331	cpdB	22	2	0	2371.21	581	602	4	6.9974e-06	77.469	55	141340000	0	1616300	0	3661700	2312700	2009900	2382100	1400000	2644300	4833900	5143600	5472400	3117200	3478000	2828100	4632900	4197600	3809800	3951300	2665700	6092200	4374500	5028100	4036400	2515300	2483000	1856200	0	2430600	2048700	0	1654500	4754400	5869600	6789800
VATDDIGFAIYQVDLSK	2,3-cyclic-nucleotide 2-phosphodiesterase/3-nucleotidase	P08331	cpdB	17	0	0	1853.94	631	647	2;3	3.2894e-43	216.72	6	42020000	0	0	0	682150	0	0	1147300	0	0	2610100	0	0	0	4098200	0	0	0	0	0	1541700	776950	479200	0	0	2581900	1314700	1207100	1943700	0	650350	0	0	5155100	4445100	2402800
VMAENSVYYLSEIPGVNAIMFGHAHAVFPGK	2,3-cyclic-nucleotide 2-phosphodiesterase/3-nucleotidase	P08331	cpdB	31	0	0	3347.65	235	265	4	1.6291e-19	108.49	25	73550000	0	0	0	0	0	0	0	0	3449300	0	3278900	5150900	0	0	0	0	0	0	5118900	4245200	0	0	0	0	5505100	4485400	1523300	3549500	2754300	2406500	0	1621200	5918000	5290300	3320100
VTVNDITETVRK	2,3-cyclic-nucleotide 2-phosphodiesterase/3-nucleotidase	P08331	cpdB	12	1	0	1373.75	196	207	2;3	0.0040383	76.868	22	230180000	3554900	0	1311700	6292200	6434400	0	6347300	6579700	0	0	6597200	7188700	7018100	8072500	5405600	6428900	12083000	10420000	10926000	8696600	14599000	16536000	10417000	14752000	5527400	0	0	0	4190700	0	0	4470900	9729600	8894800	11628000
WQVTQAK	2,3-cyclic-nucleotide 2-phosphodiesterase/3-nucleotidase	P08331	cpdB	7	0	0	859.455	309	315	2	0.040375	81.191	2	77486000	0	0	870750	0	1340500	1659500	1005500	1206400	1724300	2933500	0	2604300	2356900	2222800	0	2172300	2675100	1832300	3963700	2790300	2973700	4209600	2667700	3139800	2598600	2144600	1579500	1697800	1203400	1965400	1377600	1244500	2250500	0	2703000
YVPEMREK	2,3-cyclic-nucleotide 2-phosphodiesterase/3-nucleotidase	P08331	cpdB	8	1	0	1050.52	208	215	2;3	0.048377	61.679	2	30211000	0	0	0	0	0	954930	531990	886820	0	0	0	0	754000	1185400	0	1012500	1680400	1237100	1538800	1634300	4042800	4361700	2121500	1617200	0	0	0	0	537500	0	836020	0	0	0	1515100
CNVVSPGSTDTDMQR	2,3-dihydro-2,3-dihydroxybenzoate dehydrogenase	P15047	entA	15	0	0	1665.71	169	183	2	1.3369e-46	220.25	5	8330400	0	0	0	0	0	0	0	0	0	0	0	0	0	0	0	0	0	1161700	0	0	930760	973510	0	0	656650	0	0	0	1019100	859400	0	0	0	0	0
EDWQQTFAVNVGGAFNLFQQTMNQFR	2,3-dihydro-2,3-dihydroxybenzoate dehydrogenase	P15047	entA	26	0	0	3075.43	94	119	3	9.8271e-13	115.58	5	9751400	0	0	0	0	0	0	0	0	0	0	0	0	0	0	0	0	3055200	4535300	0	0	1512000	648930	0	0	0	0	0	0	0	0	0	0	0	0	0
GGAIVTVASDAAHTPR	2,3-dihydro-2,3-dihydroxybenzoate dehydrogenase	P15047	entA	16	0	0	1521.79	123	138	2;3	5.7331e-51	222.55	59	261220000	0	0	0	0	0	1079000	0	0	0	0	0	611330	5264700	4623000	4396200	4363900	18298000	18483000	0	0	19016000	17970000	0	0	5999000	0	4352800	0	28651000	20224000	1540300	819420	5497800	5285200	10580000
GIGYATALAFVEAGAK	2,3-dihydro-2,3-dihydroxybenzoate dehydrogenase	P15047	entA	16	0	0	1537.81	16	31	2;3	4.2004e-21	179.79	12	35617000	0	0	0	0	0	0	0	0	0	0	0	0	628270	820240	1523500	1027700	0	0	0	0	0	0	0	0	0	0	932640	0	4134000	7942800	0	0	0	463490	1969700
IARPQEIANTILFLASDLASHITLQDIVVDGGSTLGA	2,3-dihydro-2,3-dihydroxybenzoate dehydrogenase	P15047	entA	37	1	0	3819.04	212	248	3	1.1264e-07	55.484	5	14824000	0	0	0	0	0	0	0	0	0	0	0	0	0	0	0	0	2010500	2948900	0	0	0	3314500	0	0	0	0	0	0	2407100	3649800	0	0	493750	0	0
IGMSAYGASK	2,3-dihydro-2,3-dihydroxybenzoate dehydrogenase	P15047	entA	10	0	0	983.475	139	148	2	0.00033828	115.7	9	23938000	0	0	0	0	0	0	0	0	0	0	0	0	496760	422010	621060	744050	0	0	0	0	0	2019800	0	0	484720	0	479290	0	3323000	4844200	0	0	285190	311980	912250
LDVLVNAAGILR	2,3-dihydro-2,3-dihydroxybenzoate dehydrogenase	P15047	entA	12	0	0	1252.75	73	84	2	0.0013715	107.09	0	24689000	0	0	0	0	0	0	0	0	0	0	0	0	0	0	0	0	1193900	1547700	0	0	1351500	1451300	0	0	935660	0	833520	0	4135600	3426200	0	0	0	0	0
LGIPLGK	2,3-dihydro-2,3-dihydroxybenzoate dehydrogenase	P15047	entA	7	0	0	696.453	205	211	2	0.016264	96.048	11	45791000	0	0	0	0	0	0	0	0	0	0	0	0	0	0	1416300	0	8071800	0	462430	0	7492000	8979100	0	0	0	0	0	0	7191800	0	0	0	1421800	1935200	2764900
LLAETERLDVLVNAAGILR	2,3-dihydro-2,3-dihydroxybenzoate dehydrogenase	P15047	entA	19	1	0	2065.19	66	84	3	5.21e-08	134.93	17	70023000	0	0	0	0	0	421310	0	0	0	0	0	0	1342000	1146300	1484300	1652800	5713900	5846000	0	0	3535000	2997500	0	0	2450200	0	1597300	0	7350900	6476400	0	0	1751000	942600	3608400
MGATDQLSK	2,3-dihydro-2,3-dihydroxybenzoate dehydrogenase	P15047	entA	9	0	0	949.454	85	93	2	0.00013783	142.36	20	46239000	0	0	0	0	0	0	0	0	0	0	0	0	712880	730390	445540	799580	4280400	3265500	249240	0	3707800	3378400	0	0	1341700	0	683030	0	3732200	3524200	0	0	952400	592910	974210
NVWVTGAGK	2,3-dihydro-2,3-dihydroxybenzoate dehydrogenase	P15047	entA	9	0	0	930.492	7	15	2	0.054773	58.63	2	23857000	0	0	0	0	0	0	0	0	0	0	0	0	444620	483130	1131900	411820	2446100	2307800	0	0	2225700	1837400	0	0	1017600	0	446120	0	0	2340100	0	0	0	0	0
SLALSVGLELAGSGVR	2,3-dihydro-2,3-dihydroxybenzoate dehydrogenase	P15047	entA	16	0	0	1527.86	153	168	2	0.00062386	90.259	1	10267000	0	0	0	0	0	0	0	0	0	0	0	0	0	0	0	0	0	0	0	0	821690	0	0	0	754240	0	512830	0	2392000	2247800	0	0	0	0	0
TLWVSDDAEEQR	2,3-dihydro-2,3-dihydroxybenzoate dehydrogenase	P15047	entA	12	0	0	1447.66	184	195	2	2.7709e-14	177.83	1	28581000	0	0	0	0	0	0	0	0	0	0	0	0	0	0	0	0	1465000	2395900	0	0	2582400	2623200	0	0	1208100	0	998120	0	3030200	1940200	0	0	859870	523780	0
AFDETILASGIVPRIPPIDGIDHPK	2,4-dienoyl-CoA reductase [NADPH]	P42593	fadH	25	1	0	2670.44	456	480	4	0.0098257	34.217	4	15919000	0	0	0	0	0	0	0	0	0	0	0	0	0	0	0	0	0	0	0	0	0	0	0	0	0	0	0	0	0	0	0	0	4956500	2762400	3878500
EAGYDGVEVMGSEGYLINEFLTLR	2,4-dienoyl-CoA reductase [NADPH]	P42593	fadH	24	0	0	2661.26	153	176	3	4.9923e-06	77.221	3	5957300	0	0	0	0	0	0	0	0	0	0	0	0	0	0	0	0	0	0	0	0	0	0	0	0	0	0	0	0	0	0	0	0	1200300	773200	2160400
FVPHELSHEEILQLIDNFAR	2,4-dienoyl-CoA reductase [NADPH]	P42593	fadH	20	0	0	2406.23	127	146	3;4	0.00087871	57.936	3	33512000	0	0	0	0	0	0	0	0	0	0	0	0	0	0	0	0	0	0	0	0	0	0	0	0	0	0	0	0	0	0	0	0	6872700	4774100	11193000
GAFSWVTR	2,4-dienoyl-CoA reductase [NADPH]	P42593	fadH	8	0	0	922.466	267	274	2	0.0044326	109.11	4	8207600	0	0	0	0	0	0	0	0	0	0	0	0	0	0	0	0	0	0	0	0	0	0	0	0	0	0	0	0	0	0	0	0	1285500	955360	2722300
IPTIATPVPR	2,4-dienoyl-CoA reductase [NADPH]	P42593	fadH	10	0	0	1063.64	257	266	2	0.010736	72.2	8	57495000	0	0	0	0	0	0	0	0	0	0	0	0	1184300	863750	0	0	0	0	0	0	0	687550	0	0	0	0	0	0	0	0	0	0	6792400	7051500	13967000
LAAFYAER	2,4-dienoyl-CoA reductase [NADPH]	P42593	fadH	8	0	0	939.481	40	47	2	0.010402	89.355	4	7132500	0	0	0	0	0	0	0	0	0	0	0	0	0	0	0	0	0	0	0	0	0	0	0	0	0	0	0	0	0	0	0	0	0	995150	2744800
LNHTVTADQLK	2,4-dienoyl-CoA reductase [NADPH]	P42593	fadH	11	0	0	1238.66	445	455	2	0.0086743	72.289	1	3126000	0	0	0	0	0	0	0	0	0	0	0	0	0	0	0	0	0	0	0	0	0	0	0	0	0	0	0	0	0	0	0	0	765420	832370	1096500
MIEVTGVTLK	2,4-dienoyl-CoA reductase [NADPH]	P42593	fadH	10	0	0	1089.61	435	444	2	0.0034157	83.862	3	7861400	0	0	0	0	0	0	0	0	0	0	0	0	0	0	0	0	0	0	0	0	0	0	0	0	0	0	0	0	0	0	0	0	983050	1209000	3132800
MPILPAVQK	2,4-dienoyl-CoA reductase [NADPH]	P42593	fadH	9	0	0	995.584	366	374	2	0.064642	86.833	0	18292000	0	0	0	0	0	0	0	0	0	0	0	0	0	0	0	0	0	0	0	0	0	0	0	0	0	0	0	0	0	0	0	0	2908500	3047400	3250300
NLAVVGAGPAGLAFAINAAARGHQVTLFDAHSEIGGQFNIAK	2,4-dienoyl-CoA reductase [NADPH]	P42593	fadH	42	1	0	4173.19	376	417	5	0.052667	12.715	1	2096100	0	0	0	0	0	0	0	0	0	0	0	0	0	0	0	0	0	0	0	0	0	0	0	0	0	0	0	0	0	0	0	0	0	0	0
QIVMLQR	2,4-dienoyl-CoA reductase [NADPH]	P42593	fadH	7	0	0	886.506	557	563	2	0.062283	74.439	1	4803200	0	0	683780	0	0	0	0	0	0	0	0	0	0	687090	0	0	0	0	0	0	0	0	0	0	0	0	0	0	0	0	0	0	0	0	0
SDQWGGDYPNR	2,4-dienoyl-CoA reductase [NADPH]	P42593	fadH	11	0	0	1293.54	181	191	2	1.1894e-05	126.12	3	5145500	0	0	0	0	0	0	0	0	0	0	0	0	0	0	0	0	0	0	0	0	0	0	0	0	0	0	0	0	0	0	0	0	1217700	1015600	1247700
SYPSLFAPLDLGFTTLK	2,4-dienoyl-CoA reductase [NADPH]	P42593	fadH	17	0	0	1868.99	2	18	2	0.0002884	82.663	4	19197000	0	0	0	0	0	0	0	0	0	0	0	0	0	0	0	0	0	0	0	0	0	0	0	0	0	0	0	0	0	0	0	0	2411900	2842000	3696400
VGNDFIIIYR	2,4-dienoyl-CoA reductase [NADPH]	P42593	fadH	10	0	0	1208.66	206	215	2	1.2942e-06	152.64	6	41691000	0	0	0	0	0	0	0	0	0	0	0	0	0	652630	0	479860	0	1005600	0	0	628780	0	0	0	247210	0	0	0	0	0	0	0	6603500	4747600	9285500
VLMGSMHTGLEEYPDGVER	2,4-dienoyl-CoA reductase [NADPH]	P42593	fadH	19	0	0	2118.97	21	39	3	3.5507e-05	97.129	4	5601300	0	0	0	0	0	0	0	0	0	0	0	0	0	0	0	0	0	0	0	0	0	0	0	0	0	0	0	0	0	0	0	0	1345000	779840	0
VLSYLDVLRDK	2,4-dienoyl-CoA reductase [NADPH]	P42593	fadH	11	1	0	1319.74	481	491	3	0.003174	71.03	6	19790000	0	0	0	0	0	0	0	0	0	0	0	0	0	0	0	0	0	0	0	0	0	0	0	0	0	0	0	0	0	0	0	0	1701300	2651900	4484700
YSYQPHLVAPSALQAPINR	2,4-dienoyl-CoA reductase [NADPH]	P42593	fadH	19	0	0	2124.11	108	126	3	5.1564e-05	90.422	3	6750700	0	0	0	0	0	0	0	0	0	0	0	0	0	0	0	0	0	0	0	0	0	0	0	0	0	0	0	0	0	0	0	0	0	1191900	5558700
LQLDYIDLYLMHWPVPAIDHYVEAWK	2,5-diketo-D-gluconic acid reductase A	D7Z7A6	dkgA	26	0	0	3227.62	96	121	3;4	6.0056e-25	133.51	145	515240000	11715000	6931400	12212000	4668200	11555000	10585000	9737600	1672500	0	0	2154400	0	16482000	19378000	9032200	11653000	0	0	0	0	0	0	0	0	6693000	11069000	1971300	7639100	3778100	3858200	0	931840	44398000	93385000	81505000
LQDGNVMPQLGLGVWQASNEEVITAIQK	2,5-diketo-D-gluconic acid reductase A	D7Z7A6	dkgA	28	0	0	3037.55	9	36	3	1.064e-15	106.62	63	256600000	3220100	808580	3438800	2160600	3762200	3089600	2514700	906860	2964900	6884200	4915500	6177800	4580100	4535200	4471000	4429700	3068600	4265700	1985100	0	2970000	5398700	4718700	4987300	1589700	3825200	1396300	2961900	1272500	1610000	805700	1804100	26880000	27944000	17549000
LIDETGVTPVINQIELHPLMQQR	2,5-diketo-D-gluconic acid reductase A	D7Z7A6	dkgA	23	0	0	2643.41	148	170	3;4	2.5713e-09	115.56	158	1704900000	24327000	21800000	19597000	36578000	15619000	19375000	21122000	25086000	22629000	34971000	31160000	32397000	28833000	26454000	23757000	26916000	33983000	38437000	15952000	37343000	33503000	33003000	42412000	61076000	12539000	24662000	5780900	13668000	9189400	10765000	4390900	6163400	115630000	93297000	206340000
GMIELQK	2,5-diketo-D-gluconic acid reductase A	D7Z7A6	dkgA	7	0	0	817.437	122	128	2	0.00026751	135.87	28	482870000	402080	1453800	0	1149400	0	599910	0	559530	4471700	10241000	7736200	14610000	7886400	234410	13393000	15488000	0	0	0	0	0	6568800	0	17932000	0	4735300	0	2863300	3059700	4153900	1902700	1541600	57523000	52880000	70177000
AMEELQQAGK	2,5-diketo-D-gluconic acid reductase A	W8ZNA4	EC958_0447	10	0	0	1103.53	119	128	2	5.9797e-14	182.16	15	62130000	672970	793900	0	1906800	0	0	0	746310	1926500	1313700	1863700	1556200	761840	566760	401140	1125800	1651900	1820200	2197300	5114600	988550	1148500	1928600	0	995270	941540	0	822170	884920	1107200	2123600	1461500	2176200	2540600	3937300
AIGVSNFHPDR	2,5-diketo-D-gluconic acid reductase A	W8ZNA4	EC958_0447	11	0	0	1211.6	131	141	2;3	5.5321e-07	140.78	37	125790000	574120	2108700	1508900	2336000	1646900	1615300	561850	2033600	3199200	3326600	6841200	2594500	1471900	0	1061300	837260	4297300	3108600	3002300	7699900	0	2718700	7028200	7074300	5383700	0	0	0	1476200	0	0	6307500	4852800	3609600	9507600
AIGVSNFYPHVLANFCETVRVK	2,5-diketo-D-gluconic acid reductase A	W8ZDT1	EC958_0450	22	1	0	2520.29	136	157	4	0.02182	30.945	8	77335000	0	0	0	0	0	1317800	0	0	4420400	3972100	3462900	4499900	2912500	2218700	0	1942300	0	2217400	2654700	3192900	0	0	5934000	4773100	1455400	0	0	688570	1638600	1219800	2041400	2110400	0	1226900	4154200
ALDVGYR	2,5-diketo-D-gluconic acid reductase A	D7Z7A6	dkgA	7	0	0	792.413	37	43	2	0.04271	74.415	7	85967000	1590600	3046000	1295400	2895400	1873600	1520400	2216900	2165500	0	0	8643600	0	1048000	418060	0	0	1360000	646740	572160	0	611180	503460	6232800	6079900	2556200	379550	1048100	170960	1732700	733300	704900	1484400	3606500	3428800	6421500
ALDVGYRSIDTAAAYK	2,5-diketo-D-gluconic acid reductase A	D7Z7A6	dkgA	16	1	0	1712.87	37	52	2;3	1.6768e-07	127.2	37	1035400000	0	0	0	0	0	0	0	0	0	0	0	0	0	0	0	0	0	0	0	0	0	0	0	0	0	0	0	0	8344500	14407000	6056500	0	160340000	175930000	159710000
ALEDAYEEGK	2,5-diketo-D-gluconic acid reductase A	W8ZDT1	EC958_0450	10	0	0	1123.5	124	133	2	2.5436e-05	169.65	12	0	0	0	0	0	0	0	0	0	0	0	0	0	0	0	0	0	0	0	0	0	0	0	0	0	0	0	0	0	0	0	0	0	0	0	0
AVIDAINSGYR	2,5-diketo-D-gluconic acid reductase A	W8ZNA4	EC958_0447	11	0	0	1177.61	31	41	2	2.8918e-09	160.72	15	99895000	0	2907900	0	0	0	2119800	0	2941200	5565200	5757800	5806400	5089900	0	0	0	0	3880100	3668000	6151300	11010000	0	3224800	5326700	0	0	0	0	0	0	0	0	6167400	7421700	4907100	9611900
DELGEIAK	2,5-diketo-D-gluconic acid reductase A	D7Z7A6	dkgA	8	0	0	873.444	252	259	2	0.0014741	118.74	28	570210000	0	12380000	9578100	16489000	0	13964000	0	9094500	12627000	13665000	12071000	10654000	13551000	15440000	12805000	11465000	0	697340	0	0	0	0	0	0	0	0	3583600	0	3500900	5097600	1849700	2316400	57392000	68618000	74418000
DPAMVEWLTGR	2,5-diketo-D-gluconic acid reductase A	W8ZNA4	EC958_0447	11	0	0	1273.61	269	279	2	0.00015174	113.22	1	6075500	0	0	0	0	0	0	0	0	0	0	0	0	0	0	0	0	0	0	0	0	452680	0	0	0	545990	739120	0	0	0	0	520860	531930	656410	0	0
DYFSAWR	2,5-diketo-D-gluconic acid reductase A	W8ZDT1	EC958_0450	7	0	0	943.419	117	123	2	0.0081085	114.78	16	96763000	879040	0	464740	767060	868570	825360	0	907330	3043200	3117400	5502700	3833200	1306300	1129100	2217900	2621500	3048200	3514600	4410600	7592800	2940600	1608800	5695400	5079800	1418600	1270900	824320	1304300	1771300	2017500	2119200	1720700	1213800	1138500	4214800
EALLDSLK	2,5-diketo-D-gluconic acid reductase A	D7Z7A6	dkgA	8	0	0	887.496	87	94	2	0.070769	60.118	3	155240000	0	5185800	0	0	0	0	0	3825200	8920300	0	9820900	7510900	0	5161000	4943400	6241400	9024200	0	0	0	0	0	0	0	0	0	0	4146700	2381300	0	1550300	1651700	15247000	12710000	32717000
EELFITSK	2,5-diketo-D-gluconic acid reductase A	W8ZDT1	EC958_0450	8	0	0	965.507	71	78	2	0.071156	60.019	1	33134000	0	1546500	650140	1467700	0	0	0	1541800	0	1830800	2600100	0	1448700	1389600	744260	0	0	0	0	0	0	0	0	0	0	1730700	765260	1916800	1065900	980490	1457000	0	1347100	0	1904200
EMAQISSLDLGYVGESVK	2,5-diketo-D-gluconic acid reductase A	W8ZDT1	EC958_0450	18	0	0	1924.95	255	272	2	0.011568	69.975	0	15296000	848750	0	621210	0	0	0	0	0	690130	1426000	0	1754200	1230500	0	0	0	0	1022500	0	1648100	617140	577820	703820	1350300	0	1200600	0	0	0	528480	0	560140	0	0	0
GIQPEAWAPFAEGK	2,5-diketo-D-gluconic acid reductase A	W8ZNA4	EC958_0447	14	0	0	1499.74	177	190	2	0.0012274	84.046	13	132560000	1847200	0	1130700	1964000	1887600	1501500	1755900	2145200	2696600	3444100	4364600	3302000	0	0	0	933950	0	0	0	7521500	0	2624000	7776200	9240000	2773300	3117600	973780	2777000	2788400	2035300	3735300	3326400	7205400	4004700	8663100
GVVVIPK	2,5-diketo-D-gluconic acid reductase A	W8ZDT1	EC958_0450	7	0	0	710.469	227	233	2	0.029489	80.555	7	43840000	0	0	0	8525100	0	0	0	0	0	0	0	0	0	0	0	0	0	0	0	0	0	0	0	0	3352600	4681500	0	5294600	0	0	0	0	3785400	0	6895500
HFNPEFVR	2,5-diketo-D-gluconic acid reductase A	W8ZDT1	EC958_0450	8	0	0	1044.51	273	280	2	0.01361	83.206	8	23027000	878350	0	0	0	747450	883020	865410	0	3005900	0	3370300	2795500	1260900	0	880410	1372500	0	0	0	0	0	0	0	0	0	0	0	831720	0	0	0	0	1841000	984600	0
HFNPEFVRGCLAVK	2,5-diketo-D-gluconic acid reductase A	W8ZDT1	EC958_0450	14	1	0	1672.85	273	286	3	0.00017956	90.614	2	66282000	0	0	0	0	0	0	1067500	0	0	0	0	3733700	2002900	2560200	2434800	0	2237800	3195900	4211100	3934800	1083500	0	9233900	10581000	0	0	1239400	0	981030	1634400	1985200	1462200	0	866780	0
IAENFDVWDFR	2,5-diketo-D-gluconic acid reductase A	D7Z7A6	dkgA	11	0	0	1410.66	238	248	2	1.471e-13	179.35	11	104110000	0	0	0	0	0	0	0	0	0	0	0	0	0	0	0	0	0	0	0	0	0	0	0	0	0	0	0	0	2017200	2089900	0	765660	13071000	7787400	22432000
IAENFDVWDFRLDK	2,5-diketo-D-gluconic acid reductase A	D7Z7A6	dkgA	14	1	0	1766.86	238	251	2;3	2.4675e-19	169.98	23	218190000	0	0	0	0	0	0	0	0	0	0	0	0	0	0	0	0	0	0	0	0	0	0	0	0	0	0	0	0	3954200	3171900	2836300	1920900	22253000	21287000	57048000
IEENFAIWDFSLTEK	2,5-diketo-D-gluconic acid reductase A	W8ZDT1	EC958_0450	15	0	0	1840.89	240	254	2	0.027172	65.477	0	32502000	895290	0	937490	0	897960	0	0	0	1198800	2119100	2063800	2183900	0	0	0	1234200	1241100	2069400	861250	2154200	923910	912140	1136200	2037700	0	1733400	0	0	1434100	0	738990	1006300	1381900	474970	0
IQTESWSPLAQGGK	2,5-diketo-D-gluconic acid reductase A	D7Z7A6	dkgA	14	0	0	1500.76	181	194	2;3	1.8185e-81	261.45	114	1263300000	15770000	9879100	17729000	18060000	14545000	15867000	12672000	8671700	18698000	32937000	21355000	27678000	23666000	25350000	24246000	23392000	21116000	22715000	15196000	13313000	23554000	31615000	22809000	28353000	10504000	11854000	5412200	12929000	6166100	7306200	3038300	3637600	101510000	114080000	94002000
LADLIAFNNVVPAVNQVEVNPFNQQLQAVPWMQSR	2,5-diketo-D-gluconic acid reductase A	W8ZNA4	EC958_0447	35	0	0	3949.03	142	176	3;4	4.0765e-05	51.096	10	29572000	0	0	872410	0	0	0	0	0	515840	0	0	1136900	0	0	0	0	1191900	3271100	1504500	3431300	856300	585220	4314800	5480400	434950	911540	0	0	0	0	0	0	0	0	1423700
LIDTAASYQNEIQVGNALK	2,5-diketo-D-gluconic acid reductase A	W8ZNA4	EC958_0447	19	0	0	2047.06	42	60	2	3.4117e-131	292.35	6	15116000	0	1229500	0	1049600	0	0	0	0	0	0	1600100	0	0	0	0	0	0	0	0	0	0	0	0	0	909670	0	0	0	0	0	0	0	1943800	1100500	2268300
LIDTAAVYGNEDAVGEAVR	2,5-diketo-D-gluconic acid reductase A	W8ZDT1	EC958_0450	19	0	0	1961.97	42	60	2	1.8953e-65	232.37	16	84615000	1748100	3159200	0	4383200	0	1638200	1554500	2271400	3508900	2251700	3902500	2970600	1829900	1502800	1649800	1985500	0	0	0	3054600	1877800	0	2310100	3793900	1585800	2513300	822890	1601800	2337900	1448800	2170900	1711700	2618300	1211300	3495500
LQLDYVDLYLIHQPYGDVHGAWR	2,5-diketo-D-gluconic acid reductase A	W8ZNA4	EC958_0447	23	0	0	2770.39	96	118	3;4	1.7194e-05	69.361	24	179780000	0	0	2046100	0	2072200	0	0	1585300	3123200	4115300	3510100	4432300	2244000	1576100	0	1244000	5830300	6333300	2923000	13443000	4093600	4856000	9605200	11489000	3999300	2918700	1248100	2176200	4608500	3444800	4086500	4552500	5364700	3611800	13589000
LWLQDTSYEGAK	2,5-diketo-D-gluconic acid reductase A	W8ZNA4	EC958_0447	12	0	0	1409.68	75	86	2	6.4129e-07	126.32	15	128330000	0	1420800	0	1762200	0	1797400	0	1003700	4351500	0	3753300	0	0	0	0	0	0	2492600	3519100	6748400	1985200	0	3338800	10646000	1308500	1500000	854240	988910	2197500	2843200	2110300	0	9027300	9643500	13582000
LWNDDHK	2,5-diketo-D-gluconic acid reductase A	D7Z7A6	dkgA	7	0	0	926.425	77	83	2;3	9.26e-05	157.33	30	266960000	3411100	0	2856100	0	660660	0	2811400	0	1216800	0	1747200	1545200	0	0	0	1696100	2813100	4528900	339590	2218700	751300	8027900	1519200	6338500	2279200	3681500	2061700	2544600	0	2191900	1187100	548880	38388000	38374000	25513000
LWVQDMLNQDIAAAGIEASLK	2,5-diketo-D-gluconic acid reductase A	W8ZDT1	EC958_0450	21	0	0	2285.17	79	99	2;3	1.6811e-23	162.39	6	65306000	0	0	883900	0	0	0	0	551260	2084700	2925800	4948000	1893300	1989300	1331100	0	1720300	1656300	1951900	1009100	2162700	2179100	2321300	1816700	4135600	850350	729920	519460	746550	894990	781460	1185700	0	2677300	3704200	3447000
MEFSVLSNNLK	2,5-diketo-D-gluconic acid reductase A	W8ZDT1	EC958_0450	11	0	0	1280.64	1	11	2	5.9575e-20	217.22	44	233990000	6125000	5373800	6446500	6560400	3940700	4435000	2928200	2187500	7512000	13702000	10807000	10912000	4786400	5734900	5331200	4752300	6575300	6772300	8479600	0	7746900	0	10731000	12317000	2930100	4252100	2208200	3530900	2864700	2525500	3062900	1443000	6072500	0	5013400
MPMMGFGVFQVTDK	2,5-diketo-D-gluconic acid reductase A	W8ZDT1	EC958_0450	14	0	0	1586.73	12	25	2	1.7339e-15	160.46	10	103700000	0	0	0	0	0	0	0	0	3386000	10250000	4705600	8284100	0	1263100	0	2234100	4179800	4049900	6740400	5668600	4181200	3778300	7067200	9792500	0	0	0	0	1049200	1768500	1395800	1666600	2522900	2729200	2238400
NASVNREELFITTK	2,5-diketo-D-gluconic acid reductase A	D7Z7A6	dkgA	14	1	0	1620.85	63	76	2;3	1.1396e-27	201.3	138	1230400000	9422300	16084000	3542600	6785700	2398700	14462000	3332900	9935000	15064000	15928000	12176000	16286000	16306000	22549000	11343000	16382000	14971000	4511000	4014300	2079600	15861000	18262000	17219000	13601000	11046000	13590000	5896600	11432000	3257600	3969800	2367300	2326100	151290000	173390000	123910000
NELFVTTK	2,5-diketo-D-gluconic acid reductase A	W8ZNA4	EC958_0447	8	0	0	950.507	67	74	2	0.0076176	94.692	24	92203000	1946900	2219600	1056100	2646300	0	1374300	0	1932500	2926800	2488500	2517200	2225600	0	967640	818310	1408100	1978900	0	2294800	3430000	918000	1046600	2388600	1897900	1550900	1992700	564030	1707400	1568000	1529700	2655700	3101900	2981800	3122200	5516100
NGLFQHPVLTAIGEK	2,5-diketo-D-gluconic acid reductase A	W8ZNA4	EC958_0447	15	0	0	1622.88	191	205	2;3	4.7418e-41	222.88	59	338850000	0	6682400	3283200	8087300	4263800	5886100	4011100	3768700	10962000	13539000	14664000	10045000	4623000	3764700	3056200	2949500	1815700	3353400	10577000	8712200	0	8773000	8279400	10443000	3083000	2902500	1916900	3657400	4662200	6101900	3821400	6205300	15174000	16659000	23149000
PFENNLLQSIADAHQK	2,5-diketo-D-gluconic acid reductase A	W8ZDT1	EC958_0450	16	0	0	1823.92	198	213	3	4.8139e-30	181.75	36	305720000	6548000	9316100	0	10957000	0	8904200	0	6648100	17529000	26979000	15085000	19026000	8551000	10998000	7270800	7354200	0	5587200	0	4385500	0	0	0	0	3367200	4020500	3207100	4145500	4886400	5591200	3788100	5351000	8942300	10940000	11843000
PMVNQVELHPYFAQPEALATMK	2,5-diketo-D-gluconic acid reductase A	W8ZDT1	EC958_0450	22	0	0	2513.24	158	179	3	7.0059e-24	160.05	73	250680000	8492500	5917500	7569100	6767200	5203500	4784400	4538100	2525000	7942900	12576000	9877600	11237000	4358200	6144200	4860100	4638600	4981700	6559300	8245300	7160100	5843000	8279700	10275000	11805000	4066400	4194400	2110100	2679000	2533900	3761200	2421000	2656200	5829900	6860200	7517600
QLHAWNATHK	2,5-diketo-D-gluconic acid reductase A	D7Z7A6	dkgA	10	0	0	1204.61	171	180	2;3	6.303e-07	154.84	37	152270000	0	0	0	0	0	469400	0	0	1524600	4113400	3762500	5347300	2835600	777930	6465300	5743500	8311200	5296500	3238700	4256200	4908400	2203100	7812600	7115600	1006900	287820	234660	0	416340	580510	518000	0	9472800	8355100	21055000
QSGIARNELFVTTK	2,5-diketo-D-gluconic acid reductase A	W8ZNA4	EC958_0447	14	1	0	1562.84	61	74	2;3	1.1746e-27	201.09	36	138370000	0	2642000	0	1738700	0	2199000	1067000	0	4409300	1710600	6367900	3992100	0	0	0	1816100	0	0	0	1032400	0	1812400	0	0	1214700	1527800	0	2068800	1251100	2574900	3142400	2415000	11466000	14160000	11576000
QSVLNAIR	2,5-diketo-D-gluconic acid reductase A	W8ZDT1	EC958_0450	8	0	0	899.519	30	37	2	0.01931	79.474	4	37612000	0	0	0	0	0	0	0	0	2936900	0	3229000	3061900	1759700	0	1762700	2230600	0	0	2143400	0	0	0	0	5724100	926680	0	671850	0	0	1044000	1438000	0	1110900	804670	2495500
RLGPDPDQFGG	2,5-diketo-D-gluconic acid reductase A	D7Z7A6	dkgA	11	1	0	1157.55	265	275	2	2.916e-05	120.77	63	1215900000	15418000	27053000	14642000	24402000	11507000	18048000	12202000	11646000	20326000	22762000	19890000	18110000	18163000	18956000	19554000	20026000	21942000	20985000	13593000	12028000	23942000	30577000	23157000	25518000	8501000	10489000	5826100	10988000	4107600	6202300	2914800	3108100	107230000	115860000	93438000
RPREALLDSLK	2,5-diketo-D-gluconic acid reductase A	D7Z7A6	dkgA	11	2	0	1296.75	84	94	2;3;4	9.4244e-06	128.88	41	497650000	0	0	0	0	1142200	0	1221300	0	5340700	18096000	7175300	4999800	1769700	0	25909000	30751000	14868000	6375400	18001000	17958000	1096300	0	41843000	50142000	0	0	0	0	0	0	0	0	0	12625000	71109000
SGLEYFDLYLLHQAMR	2,5-diketo-D-gluconic acid reductase A	W8ZDT1	EC958_0450	16	0	0	1954.96	101	116	2;3	3.4495e-07	136.57	43	174620000	786710	0	2638600	2528100	2020900	2024300	2237100	1780500	11570000	10167000	10498000	8992800	4232000	3313600	595000	3531900	1133200	1611100	7152700	15252000	8070800	0	1612500	2494900	3959900	4678600	1788300	3853500	0	3525900	4148700	5404600	3543200	1373600	10318000
SGLEYFDLYLLHQAMRDYFSAWRALEDAYEEGK	2,5-diketo-D-gluconic acid reductase A	W8ZDT1	EC958_0450	33	2	0	3985.86	101	133	4;5	0.024359	22.381	3	27607000	0	0	0	0	0	0	0	0	0	0	0	0	0	0	0	0	4517400	0	4717400	0	5971300	2243100	6201300	3956900	0	0	0	0	0	0	0	0	0	0	0
SIDTAAAYK	2,5-diketo-D-gluconic acid reductase A	D7Z7A6	dkgA	9	0	0	938.471	44	52	2	0.060383	56.916	2	33640000	663010	695510	442260	978840	0	432860	717590	0	0	1172800	0	955350	0	941000	1098800	1230200	0	672190	0	1455400	904970	0	828880	1613000	0	0	0	0	0	0	0	0	2126800	1966000	4345100
SIGVCNFQIHHLQR	2,5-diketo-D-gluconic acid reductase A	D7Z7A6	dkgA	14	0	0	1707.86	134	147	2;3	6.762e-28	182.25	9	107390000	0	0	0	0	0	0	0	657910	3486800	1940800	3874500	2569200	0	0	5547400	4231500	2010600	2757600	1827800	0	785800	0	3818500	7788600	0	0	795330	0	1696900	2004500	1914800	1271800	3466900	2261000	19987000
SISQVILR	2,5-diketo-D-gluconic acid reductase A	W8ZDT1	EC958_0450	8	0	0	914.555	214	221	2	0.0010449	141.52	45	389300000	6699400	8257300	4799100	11370000	4685700	0	5423100	6616700	11979000	11718000	15848000	12046000	8096800	7539500	7477200	8836500	8518800	9481700	8825300	16185000	8082200	6932400	18169000	19600000	7006700	7159600	2607000	8517200	5858900	5332200	6498500	7738700	8529900	7370200	20938000
STHQQRIEENFAIWDFSLTEK	2,5-diketo-D-gluconic acid reductase A	W8ZDT1	EC958_0450	21	1	0	2578.25	234	254	4	0.0061295	38.756	1	21037000	0	0	0	0	0	2677300	0	0	1526200	2420400	0	2703900	0	0	0	0	0	0	0	0	0	0	0	0	1360000	1818000	0	1002700	0	0	0	753380	0	3083700	0
SVGQVVLR	2,5-diketo-D-gluconic acid reductase A	W8ZNA4	EC958_0447	8	0	0	856.513	209	216	2	0.0010449	141.52	18	373800000	0	28850000	13891000	25932000	0	16661000	0	15576000	9690000	0	7608700	0	4182800	3903800	3470700	4200200	7022400	0	0	17351000	0	4519600	11079000	13761000	0	0	0	3882800	6197800	5227500	8281000	9161800	15077000	11560000	25497000
SVTPSRIAENFDVWDFRLDK	2,5-diketo-D-gluconic acid reductase A	D7Z7A6	dkgA	20	2	0	2394.2	232	251	3;4	3.6997e-08	98.443	34	1084500000	0	0	0	0	0	0	0	0	0	0	0	0	0	0	0	0	0	0	0	0	0	0	0	0	0	0	0	0	6106700	8487300	5669200	1729700	188150000	210190000	138310000
TPAQIVIR	2,5-diketo-D-gluconic acid reductase A	D7Z7A6	dkgA	8	0	0	896.544	212	219	2	7.764e-08	190.52	65	2054700000	14071000	19468000	9465800	24356000	13890000	22790000	16074000	28160000	29752000	23542000	32946000	24461000	42125000	39751000	39079000	40917000	35113000	31543000	14912000	30373000	28404000	23986000	42629000	46225000	20680000	25453000	7016300	20102000	13936000	15144000	9014700	10736000	119470000	117540000	268850000
TPAQIVIRWHLDSGLVVIPK	2,5-diketo-D-gluconic acid reductase A	D7Z7A6	dkgA	20	1	0	2241.3	212	231	4	0.00039627	57.173	2	9981300	0	0	0	0	0	0	0	0	0	0	0	0	0	1987900	0	0	0	0	0	0	0	0	0	0	0	0	0	0	0	0	0	0	0	3881200	0
VIRDLADK	2,5-diketo-D-gluconic acid reductase A	D7Z7A6	dkgA	8	1	0	928.534	201	208	2;3	0.0022208	113.66	51	930430000	2437400	23807000	0	16694000	0	22800000	9253500	13130000	14506000	18461000	4075300	14003000	17591000	17177000	4751700	17655000	21324000	16999000	0	6517500	18551000	8252500	17475000	25760000	5938000	8585500	5576300	8678100	1075100	2784800	0	0	92988000	84649000	91094000
WHLDSGLVVIPK	2,5-diketo-D-gluconic acid reductase A	D7Z7A6	dkgA	12	0	0	1362.77	220	231	2;3	3.4679e-07	133.75	106	1343200000	10329000	10093000	6896400	15409000	10615000	14520000	9177400	12674000	16781000	13473000	18677000	14024000	30230000	28648000	14747000	26437000	28886000	34151000	13069000	24639000	25735000	11377000	22467000	34372000	19168000	20974000	6871400	22528000	12694000	12578000	7496100	6420400	107560000	62502000	201110000
YYNVQPEAWAPLGGGR	2,5-diketo-D-gluconic acid reductase A	W8ZDT1	EC958_0450	16	0	0	1776.86	180	195	2	4.5138e-05	110.84	1	12910000	0	0	0	0	330570	0	0	0	0	0	0	0	0	0	0	0	730610	1206000	1777500	2392400	0	0	2352900	4120100	0	0	0	0	0	0	0	0	0	0	0
YYNVQPEAWAPLGGGRHK	2,5-diketo-D-gluconic acid reductase A	W8ZDT1	EC958_0450	18	1	0	2042.01	180	197	3;4	7.7729e-05	79.652	26	87809000	0	0	0	0	0	0	0	0	5155200	8318600	7255100	6892500	0	0	2366000	3594700	2032500	4375000	5562300	4293200	0	0	7586500	9229000	0	0	0	0	1422400	2137700	1743100	1080900	0	0	1453800
AFLDAGHYQPLR	23S rRNA (guanine(745)-N(1))-methyltransferase	P36999	rlmA	12	0	0	1386.7	60	71	3	0.042859	40.496	1	13452000	0	721630	0	0	1338900	1662600	1810200	0	0	0	0	0	940190	0	2793900	3207200	0	0	0	0	0	0	0	0	0	0	0	0	0	0	0	0	0	0	0
DAIVAQLR	23S rRNA (guanine(745)-N(1))-methyltransferase	P36999	rlmA	8	0	0	884.508	72	79	2	0.040075	71.379	4	22147000	1139600	1376800	0	2360300	1300700	1927000	1592700	2251600	0	0	0	0	1637700	1553900	1787400	1891400	0	0	0	0	0	0	0	0	0	0	0	0	0	0	0	0	0	0	0
EGYVNLLPVQHK	23S rRNA (guanine(745)-N(1))-methyltransferase	P36999	rlmA	12	0	0	1395.75	32	43	3	0.015014	51.979	6	43195000	1331400	0	1254800	0	1642800	0	999750	0	2197800	0	0	0	2924500	3329700	0	2880000	0	0	0	0	0	2489600	0	0	1210400	1729500	1262100	1369400	1594600	2133000	604660	818140	0	1488400	1163000
LPFSDTSMDAIIR	23S rRNA (guanine(745)-N(1))-methyltransferase	P36999	rlmA	13	0	0	1464.73	142	154	2	7.6628e-11	152.38	26	78080000	1641000	0	1603900	0	1937800	1601700	0	3682000	1927100	2166300	2641200	2444800	3125600	3348400	2788000	3218700	0	0	0	0	0	0	0	0	3414500	1747100	1187900	1559500	3888100	2556800	1843700	1583900	1577900	923780	2995800
PEVWQALAAK	23S rRNA (guanine(745)-N(1))-methyltransferase	P36999	rlmA	10	0	0	1111.6	242	251	2	0.044683	56.404	1	1214400	0	0	0	0	0	0	0	0	0	0	0	0	0	0	1214400	0	0	0	0	0	0	0	0	0	0	0	0	0	0	0	0	0	0	0	0
LALVMGAEGEGMR	23S rRNA (guanosine-2-O-)-methyltransferase RlmB	P63178	rlmB	13	0	0	1332.65	191	203	2	1.4994e-05	121.21	26	59764000	1685600	5035600	0	6269000	834120	3556400	0	5091600	1678500	0	1891700	1139100	0	917570	1828400	1563000	0	0	0	0	1011900	591430	0	0	0	0	1363300	0	1055500	0	439860	1271100	739380	1493100	1423700
DRSAQLNATAK	23S rRNA (guanosine-2-O-)-methyltransferase RlmB	P63178	rlmB	11	1	0	1173.61	129	139	2	8.6223e-06	141.34	36	312810000	5060700	11008000	5010000	0	0	12397000	0	8112600	8987200	9780500	9118800	6575100	8996100	8290400	10674000	9356600	0	7390000	5178300	5677800	6502100	6238500	0	0	8379500	7167600	6811000	6940600	6695400	10248000	6119900	7833400	7118500	5606200	9338800
LALVMGAEGEGMRR	23S rRNA (guanosine-2-O-)-methyltransferase RlmB	P63178	rlmB	14	1	0	1488.75	191	204	3	0.0012742	75.819	29	190140000	0	747780	0	2621400	0	2598800	2566400	2854100	3994400	4694600	4538700	3265200	4238100	7321300	5009300	6111000	4477500	6426800	4797400	11432000	4006800	2479400	6289800	6693600	2888700	1668600	812070	2072500	10515000	7875600	5653500	5752200	1998400	1711500	6234200
MLQEENIWIVGTAGEADHTLYQSK	23S rRNA (guanosine-2-O-)-methyltransferase RlmB	P63178	rlmB	24	0	0	2732.31	163	186	3	2.911e-13	132.65	53	249000000	4165200	0	4384000	3463000	5567000	4327500	7050300	4049800	0	6551300	8216700	8181700	7028100	5124500	4828700	6762800	5962600	9729300	3185300	8096300	4217000	5528700	6744200	7420900	6123500	6517700	2819000	4953900	6421600	4162600	6857600	5498700	5574600	2398500	8819600
SADAAGVHAVIVPK	23S rRNA (guanosine-2-O-)-methyltransferase RlmB	P63178	rlmB	14	0	0	1333.74	115	128	2;3	6.762e-28	182.25	79	357160000	3598100	5471100	3067700	7071600	3106900	7135900	6326600	10128000	13573000	13782000	18875000	12764000	7965300	5812100	9919200	10902000	7010800	2234600	1991800	15618000	9268600	6247400	2214900	8609000	5409400	2488900	5281900	5520200	10171000	11186000	8801900	11278000	7926300	3457600	10929000
SDGAVHQGIIAR	23S rRNA (guanosine-2-O-)-methyltransferase RlmB	P63178	rlmB	12	0	0	1222.64	62	73	2;3	5.8323e-10	153.74	10	43406000	0	827430	0	0	0	0	1338700	0	1834000	2038000	2116900	877110	625260	1167200	1176000	1193100	2076100	1929300	1393700	2671200	1502800	1302400	2163100	1971700	803240	765290	366110	1143800	0	580360	1489800	1177000	312980	0	0
SDGAVHQGIIARVK	23S rRNA (guanosine-2-O-)-methyltransferase RlmB	P63178	rlmB	14	1	0	1449.81	62	75	2;3	1.4745e-33	217.46	74	317830000	4564900	6961400	4872000	8124400	1844000	10237000	4051200	6194900	8100200	6842000	10348000	7855400	7815100	7623100	6738100	9059400	8485900	8172900	8686200	7247800	7156200	8839300	8428500	7168900	6031000	10075000	3897300	6141700	4631300	8205500	4546300	3384100	6448000	7077200	7642700
SEMIYGIHAVQALLER	23S rRNA (guanosine-2-O-)-methyltransferase RlmB	P63178	rlmB	16	0	0	1828.95	2	17	3	8.728e-09	138.73	43	76316000	906470	0	0	1185000	1658600	1180200	1749100	1614100	2028600	3256500	1909300	2133900	1892200	1195700	2059300	2431900	1484000	2943300	1175600	3005300	1279200	1148400	2411300	2905500	2332600	2070100	1069200	2409000	2139100	2471200	2198900	2349700	677320	703400	1491300
SEMIYGIHAVQALLERAPERFQEVFILK	23S rRNA (guanosine-2-O-)-methyltransferase RlmB	P63178	rlmB	28	2	0	3286.75	2	29	3;4;5	1.2653e-08	78.272	79	805940000	7812100	9580800	13252000	22765000	8965600	22342000	7541900	12243000	12635000	12945000	19743000	26421000	23669000	24908000	15487000	18580000	32044000	28366000	33925000	16601000	12859000	37169000	50898000	35209000	19252000	30016000	9787000	23232000	16377000	15190000	4134900	11773000	13299000	17315000	13588000
VACGAAESVPLIR	23S rRNA (guanosine-2-O-)-methyltransferase RlmB	P63178	rlmB	13	0	0	1341.71	141	153	2;3	7.3441e-11	152.4	58	452300000	10530000	11422000	7572100	17215000	7964600	10280000	10991000	13162000	4768300	4757900	5352300	3738900	11540000	10049000	8777000	9731800	16301000	14395000	13021000	19136000	11351000	9922700	12465000	20570000	11662000	13046000	4125000	7911900	10845000	7809500	10733000	13891000	2885100	3386400	9059500
ACLGSLQAMR	23S rRNA (uracil(1939)-C(5))-methyltransferase RlmD	Q8FEG6	rlmD	10	0	0	1105.54	178	187	2	0.018098	66.92	1	7337600	0	0	0	0	0	0	0	0	0	0	0	0	0	0	829340	849920	0	0	949010	2207300	0	0	0	0	0	0	214290	0	1013000	0	0	0	0	0	1274800
AGAAGVMQQIIK	23S rRNA (uracil(1939)-C(5))-methyltransferase RlmD	Q8FEG6	rlmD	12	0	0	1185.65	367	378	2	5.6671e-08	140.49	1	17643000	0	0	0	0	0	555550	0	0	0	641950	0	804480	0	305770	1128700	695810	1121600	0	1316900	3740000	0	0	1356300	1960300	0	0	0	0	0	972010	0	0	0	0	0
AGSSDIVDVK	23S rRNA (uracil(1939)-C(5))-methyltransferase RlmD	Q8FEG6	rlmD	10	0	0	989.503	151	160	2	0.00012932	152.54	7	100440000	598120	877890	0	908930	774930	987190	0	436320	0	1056400	743670	693430	666700	570880	0	608520	532740	0	0	25971000	56597000	1373100	0	0	469380	432370	437890	502800	0	569040	295540	352860	524520	475080	429500
HTAPLSSADR	23S rRNA (uracil(1939)-C(5))-methyltransferase RlmD	Q8FEG6	rlmD	10	0	0	1053.52	207	216	2	0.012993	68.847	3	7188800	0	0	0	0	0	0	0	0	0	0	0	0	0	0	0	0	986500	807530	802870	1347800	1149900	1409000	685190	0	0	0	0	0	0	0	0	0	0	0	0
LSLNYLPK	23S rRNA (uracil(1939)-C(5))-methyltransferase RlmD	Q8FEG6	rlmD	8	0	0	946.549	133	140	2	0.0083984	93.195	5	41508000	0	0	0	0	1470700	2292600	1555100	1965700	757500	0	1083300	0	1293200	825510	1600300	1843900	1661800	1333100	1496600	3205200	0	697950	1327000	2022700	0	0	898100	0	1376700	1157600	1338800	1065000	0	0	1448200
SAALARLMK	23S rRNA (uracil(1939)-C(5))-methyltransferase RlmD	Q8FEG6	rlmD	9	1	0	959.559	105	113	2	0.0028538	98.044	2	10726000	0	0	0	0	443800	683700	0	0	720690	1096600	887790	0	0	0	0	724360	0	0	0	1832000	0	0	0	0	0	0	663010	0	432950	641710	0	433320	0	0	0
TQQLQMGFRK	23S rRNA (uracil(1939)-C(5))-methyltransferase RlmD	Q8FEG6	rlmD	10	1	0	1235.64	141	150	2;3	0.0024243	78.113	8	12451000	0	0	0	0	1192500	814300	423040	0	0	0	0	0	0	0	0	749080	1517700	0	768090	0	393330	0	697130	0	522690	0	786750	0	0	804720	693990	0	0	0	0
EQMSAAGFTLAGADHAIIPVMLGDAVVAQK	2-amino-3-ketobutyrate coenzyme A ligase	P0AB77	kbl	30	0	0	3010.53	311	340	3;4	1.0484e-75	213.37	149	628890000	6566100	6519300	6260000	7188100	5043200	4433300	9950500	6575600	9759200	12690000	11960000	14292000	10124000	11136000	7758300	9828200	13296000	22211000	9412100	25765000	16218000	12226000	13820000	16248000	22494000	12499000	6959200	8904800	18203000	23270000	11487000	8747200	19468000	12968000	48320000
YDALVMVDDSHAVGFVGENGR	2-amino-3-ketobutyrate coenzyme A ligase	P0AB77	kbl	21	0	0	2250.04	203	223	3	2.1073e-13	145.71	67	275730000	3141200	2990700	2662300	4236800	3261800	3884200	4459100	4946500	7436500	8059800	7692300	6542100	6246800	5277900	3208300	5036800	3643900	5836400	1430700	5866100	4962600	6231500	3065500	4135100	8754500	4841100	3766700	4981900	8393200	8873500	4984300	3028900	11949000	6775500	11210000
VLEMVEAGSELR	2-amino-3-ketobutyrate coenzyme A ligase	P0AB77	kbl	12	0	0	1331.68	288	299	2	5.3091e-14	174.21	80	582330000	5041300	2885200	3492000	5217800	4345500	6355000	6482500	9326700	7796300	10425000	14339000	13351000	11660000	8672500	6892300	7591100	7538000	6709000	5989000	9631300	10282000	9603300	4354000	4688900	16832000	15265000	7808000	13172000	20789000	22320000	10724000	8587600	27877000	17904000	37143000
VLEMVEAGSELRDR	2-amino-3-ketobutyrate coenzyme A ligase	P0AB77	kbl	14	1	0	1602.8	288	301	2;3	9.0022e-09	143.76	99	2175100000	23381000	22811000	21551000	47800000	15656000	24476000	26707000	31782000	46596000	37971000	39340000	32513000	61915000	45898000	29778000	36503000	40882000	60386000	31905000	80298000	45008000	33550000	38298000	47292000	40935000	33413000	14859000	26551000	65027000	54766000	56654000	44449000	73562000	60945000	172450000
TQMSAAHTPEQITR	2-amino-3-ketobutyrate coenzyme A ligase	P0AB77	kbl	14	0	0	1569.76	369	382	2;3	1.6511e-46	221.85	70	214120000	976750	1098100	819460	2499200	1283200	5906000	1852500	6069800	1679600	1935000	4668900	1740300	1339200	1857300	1410100	1205600	15219000	18289000	8924300	16242000	9695000	5030400	11968000	14500000	4493200	2165800	1525200	387520	3322800	2763700	2473400	6704200	4027200	5247700	10334000
MRGEFYQQLTNDLETARAEGLFK	2-amino-3-ketobutyrate coenzyme A ligase	P0AB77	kbl	23	2	0	2716.33	1	23	3;4	5.4231e-57	196.83	233	1512700000	17438000	12719000	19662000	30300000	17020000	24459000	17249000	9171000	23001000	45598000	29955000	28840000	29990000	38062000	14829000	23708000	38336000	30538000	33687000	18966000	47127000	62269000	38142000	34182000	24434000	19300000	14921000	18597000	21499000	34931000	11944000	13361000	85210000	83245000	87314000
EAREAGARHVLIATDGVFSMDGVIANLK	2-amino-3-ketobutyrate coenzyme A ligase	P0AB77	kbl	28	2	0	2939.53	167	194	3;4;5	5.7199e-31	151.2	95	894190000	7877400	8998400	9396900	12768000	8721300	13716000	0	7394900	20434000	33479000	28499000	25137000	20957000	17012000	8885800	16997000	16808000	20879000	9030000	2828800	11765000	41572000	17591000	16856000	23788000	18363000	12913000	19225000	20572000	25794000	5737800	11975000	50337000	45344000	22282000
AGMDSHGFGMASVR	2-amino-3-ketobutyrate coenzyme A ligase	P0AB77	kbl	14	0	0	1421.62	67	80	2;3	1.3351e-28	192.39	95	628370000	3183400	667620	475810	4596900	5395900	5382700	8571900	9122200	16883000	14574000	16450000	15570000	10075000	10663000	12432000	12553000	16851000	18627000	11121000	24561000	17181000	12256000	14226000	17386000	16044000	6142800	8300400	6034800	19874000	26411000	12090000	18052000	19314000	10962000	36283000
VDIITGTLGKALGGASGGYTAAR	2-amino-3-ketobutyrate coenzyme A ligase	P0AB77	kbl	23	1	1	2148.15	235	257	2;3	1.5498e-58	220.55	10	31522000	0	0	0	0	0	0	0	0	0	0	0	0	0	0	0	0	0	0	0	0	0	0	0	0	0	0	0	0	0	0	0	0	0	0	0
AGMDSHGFGMASVRFICGTQDSHK	2-amino-3-ketobutyrate coenzyme A ligase	P0AB77	kbl	24	1	0	2595.14	67	90	3;4	3.8683e-15	116.98	10	102510000	0	3197400	0	0	0	0	0	0	3077000	4842500	0	0	4439400	3495400	0	2926300	3013500	2503700	3123400	2916800	3278900	3393000	0	6044300	3370300	0	2214600	2136700	2103200	0	0	0	2050800	1593400	6348200
ALGGASGGYTAAR	2-amino-3-ketobutyrate coenzyme A ligase	P0AB77	kbl	13	0	0	1150.57	245	257	2	4.3758e-17	171.62	26	134950000	0	598700	228740	593860	0	1420900	0	1514600	4463500	3326700	3279600	2642100	1669800	1767500	4208200	3199200	3011300	4002800	5332800	10210000	2431000	2120900	5499200	6723200	1946900	1162600	2374000	628130	4606500	6128000	4708500	3766500	1575200	1610300	11007000
ALGGASGGYTAARK	2-amino-3-ketobutyrate coenzyme A ligase	P0AB77	kbl	14	1	0	1278.67	245	258	2;3	1.6038e-27	198.52	44	729360000	1999000	5117300	660280	1491600	9276900	17714000	8747200	11133000	27192000	29623000	30509000	26327000	11482000	13086000	13362000	25988000	5474800	11876000	20196000	24336000	8403200	5789600	26293000	30705000	7182300	1066900	14976000	1231000	27276000	45317000	15440000	15723000	10821000	12138000	30775000
AVEAFTR	2-amino-3-ketobutyrate coenzyme A ligase	P0AB77	kbl	7	0	0	792.413	383	389	2	0.0082606	113.41	37	526780000	5415600	8461600	4143500	9642000	6015300	9215100	7185200	10854000	8705000	6080100	0	6360600	10917000	10916000	6913700	7798200	30792000	29155000	15843000	27217000	16848000	15783000	20306000	28130000	8187800	4135500	3549200	4268700	15014000	10319000	10692000	8963800	12118000	14467000	22127000
EGIYVTGFFYPVVPK	2-amino-3-ketobutyrate coenzyme A ligase	P0AB77	kbl	15	0	0	1714.9	348	362	2;3	6.4123e-16	159.52	180	2516300000	27012000	34186000	27107000	37097000	33520000	51058000	39786000	31573000	55113000	77628000	54804000	59073000	53092000	59540000	38532000	42640000	69424000	74021000	46245000	49592000	80253000	87546000	43467000	57878000	40878000	27220000	28555000	27390000	68915000	83631000	35575000	45305000	77733000	74468000	126420000
EVVEWLR	2-amino-3-ketobutyrate coenzyme A ligase	P0AB77	kbl	7	0	0	929.497	259	265	1;2	0.010385	121.29	29	2081500000	24362000	9743900	21980000	28780000	25172000	22314000	28741000	23453000	26738000	32199000	39865000	35685000	46511000	36105000	24741000	27994000	54638000	60877000	42655000	59142000	57993000	42519000	39869000	50710000	60490000	5101500	24582000	42581000	65290000	50570000	42162000	39882000	63773000	53734000	135590000
FARELQK	2-amino-3-ketobutyrate coenzyme A ligase	P0AB77	kbl	7	1	0	890.497	341	347	2	0.0039478	116.88	20	673620000	6036500	0	4844500	0	1873100	0	9912100	13714000	29095000	26823000	32933000	20872000	16690000	16851000	22938000	34149000	0	0	24940000	0	20358000	0	0	0	28874000	11234000	23013000	10912000	24275000	50198000	21668000	18680000	24811000	0	0
FICGTQDSHK	2-amino-3-ketobutyrate coenzyme A ligase	P0AB77	kbl	10	0	0	1191.53	81	90	2	2.8113e-07	161.51	35	91373000	1170200	1863600	935610	2127400	759620	1419800	1375600	1552800	704130	1034700	1205600	780370	2240100	2501500	1715000	1184100	2038800	1421400	984820	1709500	1610100	1463400	1127700	1657200	3126000	2167900	1654100	1998000	3148600	2073800	2474500	1784700	2002500	2845200	3665800
GEFYQQLTNDLETAR	2-amino-3-ketobutyrate coenzyme A ligase	P0AB77	kbl	15	0	0	1783.84	3	17	2	5.2597e-46	212.43	41	73538000	1408800	1648300	0	2385400	749130	1548300	1976200	2001500	0	0	0	0	1568000	2145300	1548800	0	0	0	0	0	1540200	0	0	0	1785200	2620600	1367300	1784000	4086900	3406200	1725000	1679000	2801700	2533100	3554700
GSHEYCDVMGR	2-amino-3-ketobutyrate coenzyme A ligase	P0AB77	kbl	11	0	0	1309.52	224	234	2;3	1.2747e-24	195.83	40	95407000	742790	458540	458170	980890	407640	841700	756410	2030300	1501900	1504400	2098700	1942300	1832200	2182800	1823800	1532600	1420600	1266400	1821300	4235100	2758100	1235600	710170	2226100	3317800	3293900	1172200	1922500	3557500	2940300	2519800	1523100	1680100	1850900	4281800
GVCDLADK	2-amino-3-ketobutyrate coenzyme A ligase	P0AB77	kbl	8	0	0	876.401	195	202	2	0.057278	104.75	1	212310000	0	8257700	0	8180900	0	9660800	4454100	0	3641800	3595200	3871700	3809300	6922900	8513800	0	4799900	0	753850	1149600	0	1212400	0	0	0	7167400	5760000	4671900	6663500	8833800	8474400	4184200	4554300	12349000	0	0
HVLIATDGVFSMDGVIANLK	2-amino-3-ketobutyrate coenzyme A ligase	P0AB77	kbl	20	0	0	2099.11	175	194	3	2.1944e-18	162.81	38	113360000	930240	0	0	2013600	1801600	1023400	2530400	2188800	2981300	3578700	2176900	2451100	2374800	1927500	1892200	2823900	0	2595600	0	3672200	2077900	2729000	1736500	3699000	3738100	2591300	2763700	1783800	3407100	4198700	2397400	3053500	3353600	1519200	6268300
MRGEFYQQLTNDLETAR	2-amino-3-ketobutyrate coenzyme A ligase	P0AB77	kbl	17	1	0	2070.98	1	17	3	1.4558e-05	112.12	10	109860000	0	991330	2177400	0	1683900	1985600	2665300	0	2121000	2685200	2933700	3236300	2758700	3102300	1865100	3175300	2283400	2754600	1772000	3895100	3478000	2719500	1863200	2737200	1620900	1249800	1175700	1000900	3679100	2832600	2931200	2897000	2877200	2871800	5452700
QFREQMSAAGFTLAGADHAIIPVMLGDAVVAQK	2-amino-3-ketobutyrate coenzyme A ligase	P0AB77	kbl	33	1	0	3441.75	308	340	4	6.3779e-09	72.848	15	36039000	0	0	0	0	0	0	0	0	0	0	0	0	0	0	0	0	2311000	4265100	5772700	8999400	0	1496100	4100100	9094700	0	0	0	0	0	0	0	0	0	0	0
RGEFYQQLTNDLETARAEGLFK	2-amino-3-ketobutyrate coenzyme A ligase	P0AB77	kbl	22	2	0	2585.29	2	23	3	9.8147e-05	63.125	1	11549000	0	0	0	0	0	0	0	0	0	0	0	0	0	0	0	0	0	0	0	0	0	0	0	0	0	0	0	0	0	0	0	0	2780000	2249000	3480400
RYRYANNDMQELEARLK	2-amino-3-ketobutyrate coenzyme A ligase	P0AB77	kbl	17	3	0	2169.07	150	166	3;4	2.5765e-05	97.223	21	228300000	0	0	0	0	0	0	0	0	9307800	17482000	18106000	15500000	0	0	0	0	1083200	0	10730000	8433700	0	0	27442000	14993000	336980	0	5034000	0	9247500	20214000	7332300	7127100	0	0	9861900
SRPYLFSNSLAPAIVAASIK	2-amino-3-ketobutyrate coenzyme A ligase	P0AB77	kbl	20	1	0	2104.17	268	287	3	0.0001954	75.564	16	68907000	0	0	0	0	0	0	0	0	3254600	4154900	0	0	0	859840	5726800	3001700	0	944090	2807800	4478300	0	0	0	0	0	0	0	0	2540900	5882500	2644900	3297100	0	0	9325200
VDIITGTLGK	2-amino-3-ketobutyrate coenzyme A ligase	P0AB77	kbl	10	0	0	1015.59	235	244	2	1.1927e-10	176.6	56	1042500000	9045300	14077000	7030100	18988000	8553800	14649000	13336000	19104000	24443000	24174000	30892000	24659000	23128000	17102000	16725000	20543000	13432000	14319000	8123400	25237000	21123000	19490000	12744000	14050000	32322000	21476000	16876000	24990000	32405000	35257000	19873000	22435000	40065000	21966000	47390000
YANNDMQELEAR	2-amino-3-ketobutyrate coenzyme A ligase	P0AB77	kbl	12	0	0	1452.63	153	164	2	1.1797e-10	164.22	38	116240000	0	0	0	0	0	0	0	0	2862600	3531000	3477900	3652400	0	0	0	0	2660600	2522800	3131500	7366200	2020400	1853100	7485300	10895000	2887400	1654700	1431700	1876800	4576000	3887000	4594400	4046500	2211900	1881800	5029900
YDALVMVDDSHAVGFVGENGRGSHEYCDVMGRVDIITGTLGK	2-amino-3-ketobutyrate coenzyme A ligase	P0AB77	kbl	42	2	0	4539.13	203	244	5	0.072368	8.4225	5	68115000	0	0	2641500	0	2818000	0	0	0	0	0	0	0	0	3346500	0	2592300	0	2484800	0	0	0	0	0	0	2393800	3334000	1982400	0	2865700	0	0	0	4175500	16804000	4110900
ALGDIPESRILAVSSFYRTPPLGPQDQPDYLNAAVALK	2-amino-4-hydroxy-6-hydroxymethyldihydropteridine pyrophosphokinase	P26281	folK	38	2	0	4082.15	25	62	4	1.709e-05	46.15	1	49348000	0	0	1336800	0	0	0	0	2099100	0	3257600	3379700	0	0	0	0	2875900	2546300	0	2887000	2062000	2529000	7189600	4316900	5706400	2024800	2098600	0	1487300	0	0	0	0	0	0	0
GFNELDK	2-amino-4-hydroxy-6-hydroxymethyldihydropteridine pyrophosphokinase	P26281	folK	7	0	0	821.392	152	158	2	0.010232	104.75	9	227110000	0	0	783720	0	0	0	0	0	0	0	583040	0	2647000	0	0	0	63871000	0	0	44214000	63811000	687490	1894700	0	0	0	0	0	0	0	0	0	653290	0	1315900
NRGFMLWPLFEIAPELVFPDGLSLVEALQAK	2-amino-4-hydroxy-6-hydroxymethyldihydropteridine pyrophosphokinase	P26281	folK	31	1	0	3499.86	121	151	3;4	2.0905e-44	153.12	18	28169000	0	0	0	0	0	0	0	0	0	0	0	0	0	0	0	0	2327400	940650	5088000	2534700	3183700	1094800	7795800	5203900	0	0	0	0	0	0	0	0	0	0	0
GEGIACEAVALLIK	2-C-methyl-D-erythritol 2,4-cyclodiphosphate synthase	Q8FEJ6	ispF	14	0	0	1442.78	143	156	2	1.5895e-14	162.72	15	37969000	697550	0	561160	1182300	757160	0	1172500	0	896840	1002300	509800	846850	1572500	1176200	903620	896660	1168200	1024900	574780	0	877770	0	795730	1177200	1814300	1555700	672780	1446500	1123400	0	0	981270	656470	463920	1417300
GLLAHSDGDVALHALTDALLGAAALGDIGK	2-C-methyl-D-erythritol 2,4-cyclodiphosphate synthase	Q8FEJ6	ispF	30	0	0	2854.52	30	59	3;4;5	6.7925e-45	163.72	122	674400000	13289000	27623000	15546000	25085000	13112000	24016000	14765000	14747000	19781000	34438000	27170000	30710000	30426000	32242000	16997000	18006000	22438000	21969000	14189000	18381000	32387000	41158000	20744000	26051000	14424000	19732000	10548000	17082000	0	0	0	0	0	0	0
GYALGNVDVTIIAQAPK	2-C-methyl-D-erythritol 2,4-cyclodiphosphate synthase	Q8FEJ6	ispF	17	0	0	1728.94	88	104	2	2.9032e-31	193.32	16	52474000	0	0	746900	0	2245100	3171100	2286400	1613300	3166200	3987700	2873000	4230500	3894900	3959300	3045200	3085200	0	922050	829880	0	879070	0	882200	1138400	1575100	870370	1110400	1075100	0	0	0	0	0	0	0
IGHGFDVHAFGGEGPIIIGGVR	2-C-methyl-D-erythritol 2,4-cyclodiphosphate synthase	Q8FEJ6	ispF	22	0	0	2204.15	3	24	3;4	2.1605e-08	119.38	29	158400000	0	1105400	0	5471700	1039800	5763200	1078000	6725900	3465700	1960300	1868400	1524500	3361600	4133900	1905300	2276700	6156900	7954900	2050100	5972400	4835100	3309800	5997300	9410500	6049400	5065700	3316300	4851100	3531800	3118200	1669000	2577100	2226200	2195200	0
LFPDTDPAFK	2-C-methyl-D-erythritol 2,4-cyclodiphosphate synthase	Q8FEJ6	ispF	10	0	0	1149.57	60	69	2	0.0073632	104.2	59	603360000	12626000	15461000	16670000	17623000	11573000	16204000	10913000	8462500	32219000	47873000	22496000	34035000	13917000	14533000	0	9257600	7851600	8507400	15705000	12986000	9927600	16122000	15034000	10834000	7651000	11390000	5614900	12260000	6748400	9104400	7632200	6288000	5798400	6644700	7034900
LGFTGRGEGIACEAVALLIK	2-C-methyl-D-erythritol 2,4-cyclodiphosphate synthase	Q8FEJ6	ispF	20	1	0	2074.12	137	156	3	9.4804e-13	127.97	44	141650000	0	0	0	0	1945500	4268000	1592100	2941500	2376100	5021200	0	4103900	7362400	7463300	0	4647700	4580800	4290400	3615700	4411600	0	0	6887200	6628100	2293700	850060	1492900	1734600	5332000	4451500	0	4894200	0	3336600	5710000
MLPHIPQMR	2-C-methyl-D-erythritol 2,4-cyclodiphosphate synthase	Q8FEJ6	ispF	9	0	0	1121.58	105	113	3	0.0011697	91.9	41	78008000	0	0	0	0	0	1121800	0	1371900	1720000	2114500	2503000	2434000	1786500	1328700	3239800	1701400	0	1357300	1266100	3636400	1500700	0	2086200	4194200	0	1162500	867150	1699300	3524500	4778900	0	2739200	1410800	1183600	3684300
MLPHIPQMRVFIAEDLGCHMDDVNVK	2-C-methyl-D-erythritol 2,4-cyclodiphosphate synthase	Q8FEJ6	ispF	26	1	0	3064.48	105	130	4;5	1.7561e-05	54.857	15	48342000	0	0	0	0	790640	0	0	0	0	0	0	0	7176400	0	0	1064200	3613800	3924900	2999900	2433100	2688700	4386600	3719000	4051900	0	1614500	0	4657100	0	0	0	0	0	0	0
MRIGHGFDVHAFGGEGPIIIGGVRIPYEK	2-C-methyl-D-erythritol 2,4-cyclodiphosphate synthase	Q8FEJ6	ispF	29	2	0	3121.63	1	29	4;5	6.5984e-19	106.88	80	279210000	1688900	2858300	4729700	0	2415100	0	0	2419900	4521700	8131000	6898500	0	11737000	7424300	3842900	4036600	13678000	11736000	8277100	7366200	12356000	17985000	16864000	5203500	9968400	7585600	3500500	7182400	3236800	2977500	2302500	4941200	6011400	5594400	0
VFIAEDLGCHMDDVNVK	2-C-methyl-D-erythritol 2,4-cyclodiphosphate synthase	Q8FEJ6	ispF	17	0	0	1960.9	114	130	3	0.0031743	60.55	15	102590000	1716400	970830	1680900	1758300	1425200	0	1983500	2272900	1545700	1229200	0	1017000	2949400	4468100	1107100	890960	0	2752800	0	1947300	1608300	2397700	0	2719700	0	1679800	862680	2562900	0	4620000	4119800	4574300	5315700	3537200	0
FAQLPLANHPR	2-C-methyl-D-erythritol 4-phosphate cytidylyltransferase	Q8FEJ5	ispD	11	0	0	1262.69	65	75	3	0.029604	60.167	0	11918000	0	0	0	0	0	0	0	0	0	0	0	0	0	0	0	0	2143500	0	920880	0	0	0	1562100	1808300	0	0	0	0	1023200	0	0	312490	0	0	0
LLALSETSR	2-C-methyl-D-erythritol 4-phosphate cytidylyltransferase	Q8FEJ5	ispD	9	0	0	988.555	120	128	2	0.0062524	83.998	6	48383000	0	0	0	0	0	0	738140	0	1764000	1552500	1797100	1239700	0	1057800	1270800	2002600	1301400	1193100	1117400	1860400	1153300	0	1094900	0	978190	0	655290	0	1484700	1571200	1888300	1608100	975910	585760	1972500
NAIAHTVDR	2-C-methyl-D-erythritol 4-phosphate cytidylyltransferase	Q8FEJ5	ispD	9	0	0	995.515	149	157	2	0.0074647	81.972	3	25174000	0	272000	203340	0	234090	557960	675050	0	722030	592260	488280	393780	969830	645050	524000	888330	548760	546340	499050	1049300	601330	366450	467630	417340	529050	473530	320780	461700	665980	1064100	0	513070	619190	313110	688560
VVIAISPGDSR	2-C-methyl-D-erythritol 4-phosphate cytidylyltransferase	Q8FEJ5	ispD	11	0	0	1112.62	54	64	2	0.00095574	94.363	2	14379000	0	0	0	0	0	857220	0	1149400	0	0	0	0	867420	891550	0	0	1744200	0	0	0	1210800	0	1131100	2022000	0	0	348080	0	0	0	0	702420	0	0	0
SGVMGVTRLMANEWAK	2-dehydro-3-deoxy-D-gluconate 5-dehydrogenase	P37769	kduD	16	1	0	1748.87	163	178	3	0.0007741	70.272	3	17561000	0	0	0	0	0	0	0	0	0	0	1499600	1908600	1258100	539570	0	1190200	1190400	982850	2356800	1185300	780010	0	2098500	2571400	0	0	0	0	0	0	0	0	0	0	0
GANFGYDNLVVDMLGFSIMK	2-dehydro-3-deoxyphosphooctonate aldolase	Q8FHZ8	kdsA	20	0	0	2190.05	169	188	2;3	9.2808e-83	239.93	201	1737300000	12852000	8700200	29514000	29637000	28124000	16924000	37841000	22997000	58376000	92173000	62811000	81056000	36925000	30418000	40233000	46708000	59417000	56609000	60624000	90282000	53772000	33232000	58119000	53129000	36075000	32246000	15790000	19734000	43216000	49197000	51797000	49758000	19136000	8993300	49530000
VILCDRGANFGYDNLVVDMLGFSIMK	2-dehydro-3-deoxyphosphooctonate aldolase	Q8FHZ8	kdsA	26	1	0	2946.44	163	188	3;4	8.0162e-25	131.97	205	1741400000	36144000	35853000	47500000	43141000	33296000	33587000	36705000	18110000	22381000	46622000	26467000	40625000	43397000	44234000	29796000	25474000	79485000	66768000	12858000	63131000	92402000	89819000	148340000	128630000	23368000	41081000	12876000	32279000	29216000	26760000	27937000	18962000	15300000	22303000	16693000
VVSIGDINVANDLPFVLFGGMNVLESR	2-dehydro-3-deoxyphosphooctonate aldolase	Q8FHZ8	kdsA	27	0	0	2874.49	5	31	2;3;4	3.0294e-55	201.95	234	4934200000	28391000	24359000	55149000	72691000	46417000	52405000	78087000	76060000	112650000	178500000	131440000	154030000	89354000	75714000	95041000	92907000	203850000	292080000	158210000	377130000	177750000	136730000	204760000	317080000	128180000	114350000	55384000	57191000	119720000	128050000	151880000	119400000	60072000	8832600	131010000
KPQFVSPGQMGNIVDK	2-dehydro-3-deoxyphosphooctonate aldolase	Q8FHZ8	kdsA	16	1	1	1743.9	139	154	2;3	6.2705e-111	300.56	191	3013500000	19717000	38798000	5387700	8042500	25981000	50982000	25959000	28361000	132260000	181970000	169980000	129770000	40715000	63371000	79980000	92784000	119860000	104390000	171960000	159160000	106310000	110180000	131650000	175990000	0	0	13859000	0	51676000	90902000	57169000	56286000	43240000	52231000	56889000
PQFVSPGQMGNIVDK	2-dehydro-3-deoxyphosphooctonate aldolase	Q8FHZ8	kdsA	15	0	0	1615.8	140	154	2;3	2.2769e-12	151.49	48	408990000	12914000	23184000	23145000	37700000	17988000	30657000	16654000	13293000	0	3390500	2062400	0	27368000	14920000	0	0	0	884980	1310600	1278300	0	2904000	2290900	2827700	22594000	16417000	14566000	17279000	0	0	0	0	0	0	0
IITDVHEPSQAQPVADVVDVIQLPAFLARQTDLVEAMAK	2-dehydro-3-deoxyphosphooctonate aldolase	Q8FHZ8	kdsA	39	1	0	4227.22	92	130	3;4;5	1.216e-15	91.706	267	2638500000	0	65016000	0	77399000	47139000	65277000	489320	41935000	96275000	0	140800000	148650000	88104000	94949000	64334000	65643000	53881000	77551000	108370000	65585000	92358000	238030000	71236000	79395000	0	50649000	0	57367000	52863000	17647000	26995000	44589000	50270000	0	72870000
GPGLEEGMK	2-dehydro-3-deoxyphosphooctonate aldolase	Q8FHZ8	kdsA	9	0	0	916.432	71	79	2	0.0037098	93.649	30	322900000	5639200	9181900	3439200	9874400	0	5886600	305040	6139500	9090100	7168200	10203000	9919800	1064600	8734200	5902400	6616100	12957000	11962000	7939200	17991000	12489000	11674000	13509000	11942000	5925500	8569300	3473100	4622800	7471200	6939400	8994500	6982900	2610100	3700800	4704200
AGMAVGLAGLFIEAHPDPEHAK	2-dehydro-3-deoxyphosphooctonate aldolase	Q8FHZ8	kdsA	22	0	0	2230.12	227	248	2;3;4	1.1308e-115	267.6	236	4385800000	40687000	41760000	70681000	127600000	79692000	83927000	84875000	73993000	125710000	131600000	117540000	119010000	115460000	93568000	70448000	76335000	132950000	168220000	104620000	220180000	119040000	102250000	145150000	171930000	96494000	83460000	56585000	77443000	96228000	103820000	98254000	98235000	61237000	39300000	104380000
AIDDLVK	2-dehydro-3-deoxyphosphooctonate aldolase	Q8FHZ8	kdsA	7	0	0	772.433	269	275	1;2	9.2406e-05	155.51	76	2645100000	52297000	83183000	51289000	70435000	41774000	74226000	38766000	37141000	98437000	134050000	86254000	84261000	61481000	66673000	55015000	54284000	60046000	62875000	85520000	82928000	68322000	102110000	60266000	73959000	39521000	36558000	35177000	45393000	48897000	70997000	0	46547000	4603300	43474000	50183000
ANRSSIHSYRGPGLEEGMK	2-dehydro-3-deoxyphosphooctonate aldolase	Q8FHZ8	kdsA	19	2	0	2088.02	61	79	3;5	1.5758e-07	112.12	47	214310000	638480	0	0	0	3940300	2664100	2931700	2745300	10851000	13393000	12643000	13602000	5026800	5942500	5016000	7678600	6549400	2126000	9485000	10534000	2434500	1227000	10130000	8571100	947820	0	4131300	487220	5739100	11726000	5411700	4806800	1476000	3402500	5261800
AQVAELAR	2-dehydro-3-deoxyphosphooctonate aldolase	Q8FHZ8	kdsA	8	0	0	856.477	219	226	2	0.0023874	126.24	41	1013100000	11595000	17128000	10539000	23972000	10400000	16415000	15766000	28559000	30315000	29624000	38449000	32479000	27915000	22143000	19344000	21281000	0	0	41266000	77698000	33287000	27308000	46988000	57599000	17372000	14986000	13074000	16098000	0	21949000	25779000	28039000	14866000	12985000	23363000
CDGPSALPLAK	2-dehydro-3-deoxyphosphooctonate aldolase	Q8FHZ8	kdsA	11	0	0	1127.56	249	259	2	2.2136e-09	178.46	71	2074300000	54066000	65386000	41515000	61578000	38661000	54511000	34638000	31849000	28582000	59000000	38012000	44421000	40635000	48288000	36580000	23650000	65193000	69854000	84163000	70079000	71318000	110580000	66176000	89886000	35915000	46941000	28890000	48779000	28317000	38262000	33848000	27534000	20638000	29013000	24619000
DPFGAASGGR	2-dehydro-3-deoxyphosphooctonate aldolase	Q8FHZ8	kdsA	10	0	0	933.43	208	217	2	2.7749e-06	152.04	61	1945800000	30241000	44502000	25239000	65991000	21234000	36750000	25885000	41019000	45911000	36624000	49738000	35780000	50740000	45600000	30680000	39137000	73321000	59159000	57334000	90803000	59827000	54156000	56969000	62537000	44000000	49933000	25217000	39299000	38562000	34565000	43777000	39784000	21363000	20489000	31804000
GFEELDTSK	2-dehydro-3-deoxyphosphooctonate aldolase	Q8FHZ8	kdsA	9	0	0	1024.47	276	284	2	0.00052889	135.43	62	1613900000	27449000	49717000	26833000	59147000	22691000	47544000	20085000	26859000	63547000	52258000	58609000	43745000	34950000	39582000	31248000	30921000	43985000	41065000	64053000	48781000	46357000	71807000	36639000	42826000	25287000	29279000	21396000	27093000	23349000	31750000	25148000	26961000	26294000	29319000	23865000
ICEHYVTVTQK	2-dehydro-3-deoxyphosphooctonate aldolase	Q8FHZ8	kdsA	11	0	0	1376.68	37	47	2;3	2.8819e-50	240.37	69	684000000	15483000	22532000	11900000	26674000	11432000	18968000	13304000	19362000	22127000	22259000	20135000	20170000	12181000	17734000	14439000	12308000	15349000	37841000	42959000	83788000	30424000	29622000	40112000	58912000	0	0	0	0	0	0	0	0	0	0	0
IITDVHEPSQAQPVADVVDVIQLPAFLAR	2-dehydro-3-deoxyphosphooctonate aldolase	Q8FHZ8	kdsA	29	0	0	3140.69	92	120	3;4;5	1.0038e-17	115.79	203	2735900000	44053000	38731000	43241000	71750000	35991000	38180000	56958000	53562000	67846000	108750000	68618000	85040000	59707000	54512000	40600000	40166000	99048000	99583000	109720000	208520000	88261000	74500000	109380000	143420000	46458000	51632000	25293000	34067000	58260000	55184000	67428000	60096000	18040000	17538000	43041000
LGIPYVFK	2-dehydro-3-deoxyphosphooctonate aldolase	Q8FHZ8	kdsA	8	0	0	935.548	48	55	2	0.00060567	135.87	127	4831100000	62496000	64257000	51789000	74934000	61741000	63835000	65227000	65597000	96157000	189060000	165830000	141580000	108860000	108990000	107730000	94013000	159770000	155850000	203390000	249740000	134340000	135370000	169630000	224910000	62828000	73796000	57731000	66395000	121800000	87775000	98597000	112870000	72442000	72680000	100730000
QTDLVEAMAK	2-dehydro-3-deoxyphosphooctonate aldolase	Q8FHZ8	kdsA	10	0	0	1104.55	121	130	2	0.00070369	106.62	38	779590000	12484000	8991300	9311400	13303000	8164200	7878300	13958000	1716700	2829100	24658000	22706000	21699000	26269000	19286000	14098000	16974000	34057000	30060000	30303000	50408000	26268000	26859000	22789000	34632000	0	12690000	6306400	13658000	19772000	17847000	27365000	23745000	7364600	6304900	11981000
RAQVAELAR	2-dehydro-3-deoxyphosphooctonate aldolase	Q8FHZ8	kdsA	9	1	0	1012.58	218	226	2	1.3422e-06	174.86	28	808560000	2228800	3995000	1782100	4708200	7322800	10493000	10140000	16716000	36776000	35358000	39088000	32795000	17889000	12948000	19732000	24047000	16808000	19398000	29907000	68633000	13699000	7134400	19914000	41792000	3616200	1047200	6120600	1656700	29035000	24895000	35284000	30562000	8080900	0	22219000
SSIHSYR	2-dehydro-3-deoxyphosphooctonate aldolase	Q8FHZ8	kdsA	7	0	0	848.414	64	70	2	0.0078735	116.9	27	229360000	4863200	7616300	5511400	3137800	4784900	4804200	2168100	3849500	7820800	3371500	6094900	3131700	0	4378400	2415300	3862900	12059000	18094000	8879400	9176600	8547800	10356000	12694000	6916900	3842100	7099300	2279900	4660200	3789500	894740	5561200	3312400	1264000	2328800	1053000
SSIHSYRGPGLEEGMK	2-dehydro-3-deoxyphosphooctonate aldolase	Q8FHZ8	kdsA	16	1	0	1746.84	64	79	2;3;4	3.2381e-19	171.15	25	139470000	1248100	0	1539100	1306300	1008500	596500	1633300	1172500	5317000	9069900	3002500	6392400	2879000	2985100	1325800	2622800	1244000	9178200	9478000	19103000	597400	0	9059500	14143000	0	261390	0	0	0	1373800	4136300	5953000	0	0	948580
TGAVINVK	2-dehydro-3-deoxyphosphooctonate aldolase	Q8FHZ8	kdsA	8	0	0	800.476	131	138	1;2	0.0006903	124.08	68	1746000000	28450000	32470000	25147000	43607000	25003000	43011000	21671000	0	45375000	69379000	65052000	47097000	35640000	42459000	32973000	37512000	56906000	66407000	69398000	67318000	57221000	72841000	57043000	80436000	29137000	32138000	20127000	31628000	28957000	42590000	4035600	28876000	18906000	27449000	25676000
VSGNSPVIFDVTHALQCR	2-dehydro-3-deoxyphosphooctonate aldolase	Q8FHZ8	kdsA	18	0	0	1998.99	190	207	2;3	9.5359e-94	252.79	163	3761000000	73112000	73913000	50634000	6493900	61056000	70468000	74246000	76781000	60761000	68802000	61517000	58970000	103320000	85029000	55641000	49317000	178410000	167540000	150510000	285400000	102690000	89121000	160660000	225930000	72756000	64787000	36102000	58817000	89738000	72812000	98137000	79568000	32425000	25314000	80768000
AHGIAVPENTR	2-dehydropantoate 2-reductase	P0A9J4	panE	11	0	0	1163.6	270	280	2	0.00055709	99.539	40	189880000	2999600	4143200	2454400	6910100	2766400	4597600	3521600	5254900	4451100	4148200	5841100	4495300	5558500	3906200	4779700	5123100	2964700	4454100	3972700	9930500	3883900	3594200	3606600	6225700	1992800	2916000	1203500	2675900	4598100	3971800	3712200	4627900	1951000	2083200	3754800
AWQVSDAVK	2-dehydropantoate 2-reductase	P0A9J4	panE	9	0	0	1002.51	73	81	2	0.0022262	102.07	19	180060000	0	1510300	1317200	1915000	3031200	2583700	0	2207900	6380800	5789600	6217200	0	4507000	4411600	0	5848900	8180800	7419700	13084000	13992000	6923700	6499000	7967600	10030000	1746800	1330400	1609600	1581400	3018200	4326700	2535900	2419700	2718100	2955700	2631200
DGNVIIHVANGITHIGPAR	2-dehydropantoate 2-reductase	P0A9J4	panE	19	0	0	1953.05	125	143	3;4	5.0381e-08	131.25	45	380790000	5121300	5920300	5663200	5998300	7078700	8640000	6657100	8392700	7694400	8504600	11294000	9304500	7702800	6601500	9158600	8989300	8406000	11545000	8323400	21211000	9152600	8476500	10250000	11997000	7220600	6750400	3276700	6009700	11722000	8671700	8496100	10267000	5295500	3066400	10733000
DYVMQVIDATAENISSMLQDIR	2-dehydropantoate 2-reductase	P0A9J4	panE	22	0	0	2511.2	229	250	3	0.0027438	48.872	2	17975000	0	0	0	0	0	0	0	0	0	3412800	0	0	0	0	2933800	2329700	0	0	0	0	0	0	0	0	1549200	0	0	0	0	2019400	0	0	0	0	0
EGHHTSAEDLR	2-dehydropantoate 2-reductase	P0A9J4	panE	11	0	0	1250.56	218	228	2	1.2468e-12	167.93	20	24577000	246320	554290	184420	430330	166920	353720	365900	536190	571280	682450	1000400	782930	805950	1115600	451890	650160	0	0	0	0	0	0	0	0	775770	1368300	527380	724050	0	551450	572880	272500	345290	293370	353070
ESEYERIGTGLPRPW	2-dehydropantoate 2-reductase	P0A9J4	panE	15	2	0	1788.88	289	303	3	0.00021659	88.224	46	178100000	4755700	2251100	3575200	3926600	3866300	3461000	3648200	2711400	5405600	7367300	5842800	4649500	4168300	5322700	4246700	4299700	5794600	5357200	7962300	6765600	5706100	6583000	6815400	7414200	2001500	0	1688300	2203500	2192700	2583400	2530000	2228300	2753000	2637400	1928800
HHPQEIMQICEEVAAVVER	2-dehydropantoate 2-reductase	P0A9J4	panE	19	0	0	2274.09	199	217	3	6.4546e-16	160.55	4	7333800	0	0	0	0	0	0	0	0	0	0	0	0	0	0	0	0	0	0	0	0	0	0	0	0	0	0	0	0	0	0	0	0	0	0	0
HTEIDYINGFLLR	2-dehydropantoate 2-reductase	P0A9J4	panE	13	0	0	1589.82	254	266	2;3	1.805e-30	203.88	73	414070000	6640500	7263700	5240000	12922000	5937300	8912000	8674900	8376000	7620400	8264900	14406000	10839000	10192000	9529800	12082000	12572000	11882000	10923000	11574000	21618000	9344200	9146700	9111100	7948000	5466500	5469400	2873800	6053700	11558000	6467500	10485000	8991800	5519900	4478400	10767000
LAVNCVINPLTAIWNCPNGELR	2-dehydropantoate 2-reductase	P0A9J4	panE	22	0	0	2523.27	177	198	3	1.2008e-25	174.15	62	73468000	1642700	0	0	0	3693300	0	2693100	1485400	0	0	0	0	3199300	2891200	3477500	2324700	0	0	0	0	0	0	0	0	1872000	2884000	1073300	2685900	2929600	2392800	3796300	4709800	0	819890	2247500
QGHDVQGWLR	2-dehydropantoate 2-reductase	P0A9J4	panE	10	0	0	1194.59	22	31	2;3	0.00049939	105.46	4	99786000	0	0	697000	0	579820	0	1204000	1810500	5300300	2641300	7023500	0	0	0	3903600	5327600	6020800	1791100	2236700	14586000	1295300	0	1772000	3064200	682740	1954100	1461300	544950	3775700	1369300	2111600	2103500	0	0	1736100
QQDGDYSYLADILQTVLPDVAWHNNIR	2-dehydropantoate 2-reductase	P0A9J4	panE	27	0	0	3143.53	144	170	3;4	6.9229e-55	198.22	58	124250000	0	0	5523100	0	2367700	1031500	7593300	998470	0	0	0	0	2289100	5902600	5948200	10093000	0	0	0	0	0	0	0	0	3885900	6760400	917980	3957500	5275200	4530300	5489100	6756500	1378200	1525600	5848500
RDGNVIIHVANGITHIGPAR	2-dehydropantoate 2-reductase	P0A9J4	panE	20	1	0	2109.16	124	143	4	0.026716	47.088	0	11432000	0	0	0	0	0	0	0	0	1375700	0	2075500	0	0	0	0	0	0	0	0	0	0	0	0	0	0	0	0	0	0	0	0	1258000	0	0	2447200
AARMRSIVVPAPEAQNDPRFVLANVK	2-deoxyglucose-6-phosphate phosphatase	P77247	yniC	26	3	0	2848.55	183	208	5	0.012042	32.576	1	7269400	0	0	0	0	0	0	0	0	0	0	0	0	0	0	0	0	0	0	1839700	2999300	2430400	0	0	0	0	0	0	0	0	0	0	0	0	0	0
AISLVEETRPLLPGVR	2-deoxyglucose-6-phosphate phosphatase	P77247	yniC	16	1	0	1749.01	83	98	2;3	9.9917e-08	138.02	86	1174400000	14034000	17274000	12466000	30074000	14866000	25749000	17213000	26454000	25046000	23517000	31753000	25690000	25747000	25529000	23554000	30665000	2879600	26891000	31349000	54217000	2889900	27104000	24242000	31579000	33482000	31509000	21362000	29561000	34327000	31992000	27962000	25600000	22483000	22607000	41380000
EQGLLVGLASASPLHMLEK	2-deoxyglucose-6-phosphate phosphatase	P77247	yniC	19	0	0	1992.07	106	124	2;3	1.0819e-26	171.33	68	414030000	6010100	6848500	6287500	5997100	7753700	10096000	6381200	4596600	12490000	16167000	12131000	16437000	14832000	14941000	6458500	8745200	8728000	7951600	11062000	10761000	10397000	15984000	6803500	10237000	6720800	6856100	6649000	8928100	8020700	7662000	4787900	6274700	7090100	10523000	10011000
FVLANVK	2-deoxyglucose-6-phosphate phosphatase	P77247	yniC	7	0	0	789.475	202	208	2	0.048525	71.715	2	58057000	0	0	0	876390	0	1980900	0	2819600	1557000	2127100	2747500	2262300	1386300	1483700	2313900	2321400	0	0	0	0	0	1260500	0	0	1680900	683360	892720	952360	1885200	2695400	2902900	3257100	723320	806440	2542000
IDMVVDLWYAR	2-deoxyglucose-6-phosphate phosphatase	P77247	yniC	11	0	0	1379.69	54	64	2	6.4122e-06	132.32	40	133720000	526970	0	2018600	1131600	2581200	972340	3070500	1649400	2172100	4571000	3412800	3148500	4861500	3541800	2881900	4752400	2516100	5218000	1645700	6065000	3320900	4465900	2888000	3307600	0	0	0	0	5778800	4313400	4669900	3905700	3638100	2046000	6368500
LGVDPLTCVALEDSVNGMIASK	2-deoxyglucose-6-phosphate phosphatase	P77247	yniC	22	0	0	2288.14	161	182	3	0.053689	27.129	1	69368000	0	0	12183000	0	0	0	13049000	0	0	0	0	0	3819900	0	0	17411000	0	0	0	1683100	542230	0	0	0	0	0	4516300	0	0	1124600	0	0	0	0	696630
LSSLTELTAK	2-deoxyglucose-6-phosphate phosphatase	P77247	yniC	10	0	0	1061.6	209	218	2	7.6033e-05	158.47	45	265290000	3135500	7001800	4636700	7342000	4365600	6978100	2878600	5190500	5997300	0	7637100	7971900	5700500	5917700	5363200	4667200	7791500	8038400	12697000	13061000	6460900	10015000	8274400	10132000	4267000	4936400	4477300	4805900	4568300	5561100	4151300	3971400	5428400	6031400	5471500
NELPDTLGLR	2-deoxyglucose-6-phosphate phosphatase	P77247	yniC	10	0	0	1126.6	44	53	2	0.0032563	84.817	12	195750000	2341000	3750900	1581600	4528600	2781800	2613100	3391700	4458900	4198900	2856000	5072600	3470100	4887700	5027000	5766300	5157700	0	2829300	0	6599700	0	4179100	0	3792100	6412000	7829800	3851700	8366100	4782100	5316700	4527200	3896000	4638400	4375400	8072000
PHPQVYLDCAAK	2-deoxyglucose-6-phosphate phosphatase	P77247	yniC	12	0	0	1397.68	149	160	3	0.0090121	58.172	1	13216000	0	0	0	0	0	0	0	0	0	0	0	0	0	0	0	0	961820	1487400	2885300	1393000	0	1101200	1748600	3638700	0	0	0	0	0	0	0	0	0	0	0
QEVVEQVIAR	2-deoxyglucose-6-phosphate phosphatase	P77247	yniC	10	0	0	1169.64	73	82	2	6.0711e-34	233.84	33	538170000	8874800	11281000	6142500	16115000	7395100	9109000	8459500	10404000	14953000	1444100	13391000	2144900	18008000	16699000	10031000	15837000	13327000	12081000	13227000	0	13039000	13050000	7781200	9757400	14303000	19421000	7777300	16203000	16755000	12486000	0	13830000	11671000	12398000	20446000
QILAAIFDMDGLLIDSEPLWDR	2-deoxyglucose-6-phosphate phosphatase	P77247	yniC	22	0	0	2530.28	6	27	2;3	5.5304e-44	204.21	8	26030000	0	0	0	0	0	0	0	0	0	928110	0	2267800	506180	467400	817720	2187000	0	0	0	0	0	0	0	0	993210	4230900	0	1665900	643290	612320	0	0	1315200	515270	2058200
QPWNGPSR	2-deoxyglucose-6-phosphate phosphatase	P77247	yniC	8	0	0	940.452	65	72	2	0.0093778	91.318	19	53620000	0	204740	0	0	370310	411590	447520	659390	1459400	1242200	1111700	1294200	1011400	1197500	1065000	2077900	2494300	1952900	2283000	3304300	1475200	1569300	1775100	1366200	0	570770	825460	655160	1797300	1970800	2119600	2111100	1059800	1198300	2506500
RNELPDTLGLR	2-deoxyglucose-6-phosphate phosphatase	P77247	yniC	11	1	0	1282.7	43	53	2;3	7.4842e-12	171.49	41	182480000	4009900	2062400	2839000	2179000	3859800	2131500	4879100	2176100	2449800	6334200	3347600	1741300	2592300	5894100	1645100	2537300	4745100	5013200	5582000	11608000	5853700	5159800	4885600	4680600	1653000	2244400	1956700	2743600	7629600	6983400	6290400	2601200	5750700	4396400	10340000
SIVVPAPEAQNDPR	2-deoxyglucose-6-phosphate phosphatase	P77247	yniC	14	0	0	1491.77	188	201	2	6.816e-06	122.66	56	78067000	1228500	2010800	1249900	2639300	1197800	1499400	1625800	2498400	0	0	0	0	1881400	1476600	1182000	1834100	3548900	3201400	1986000	4414600	2288600	1896100	2562300	4067600	1612500	1670400	872910	1205600	1752300	1462800	1698400	2861200	895500	776210	2590700
VLTMFDLRDSFDALASAEK	2-deoxyglucose-6-phosphate phosphatase	P77247	yniC	19	1	0	2128.05	125	143	3	1.426e-19	154.51	63	285710000	3901500	3784100	5480300	4541000	6486900	8903900	6369000	3799100	5933900	12543000	8155700	11129000	6204100	9531800	6518300	4967500	7624600	5599900	7599200	6576600	7052200	10893000	6172800	9359500	4371300	3266800	4136000	5289100	5470700	5405100	5349500	5787000	6888200	8063700	5737300
AWGLEPESR	2Fe-2S ferredoxin	P0A9R4	fdx	9	0	0	1043.5	76	84	2	0.0074872	81.95	7	47384000	0	0	0	760740	0	0	0	1513900	0	0	1586400	0	0	0	0	0	0	1384300	1916800	4111600	1874200	0	3048100	4585800	0	0	0	422690	1031400	2579900	4010700	2549500	2361100	0	0
EGFDSLPESSEQEDDMLDK	2Fe-2S ferredoxin	P0A9R4	fdx	19	0	0	2169.89	57	75	2	7.0996e-06	111.93	1	12669000	0	0	0	0	0	0	938790	0	0	0	0	0	1164200	0	579240	0	0	0	0	0	0	0	0	0	0	0	0	0	0	864590	1400200	0	1094000	0	957620
EGFDSLPESSEQEDDMLDKAWGLEPESRLSCQAR	2Fe-2S ferredoxin	P0A9R4	fdx	34	2	1	3910.73	57	90	7	0.084501	2.2831	1	4148300	0	0	0	0	0	0	0	619450	0	0	0	0	0	0	0	0	0	0	0	0	0	0	0	0	0	0	0	0	0	0	2191400	0	0	0	0
IVILPHQDLCPDGAVLEANSGETILDVALR	2Fe-2S ferredoxin	P0A9R4	fdx	30	0	0	3227.69	4	33	3	2.8054e-16	109.53	5	17444000	0	0	0	0	0	0	0	0	0	0	0	0	1430400	0	0	0	0	0	966340	3489400	0	0	0	2281300	0	0	0	0	0	930630	0	1667900	0	0	920440
IVILPHQDLCPDGAVLEANSGETILDVALRNGIEIEHACEK	2Fe-2S ferredoxin	P0A9R4	fdx	41	1	0	4508.27	4	44	5	0.00214	29.371	6	19212000	0	0	0	2056600	0	0	0	0	0	0	0	0	3215100	0	2033400	0	0	0	0	0	0	0	0	0	0	0	0	0	0	2202500	0	0	0	0	0
VTDEDLVVEIPR	2Fe-2S ferredoxin	P0A9R4	fdx	12	0	0	1383.72	91	102	2	1.7541e-10	162.93	22	134380000	1172600	1727400	883730	2620500	1000200	1122300	2937200	4043300	5999000	7172000	2712800	2226900	3257100	0	2570300	1834000	1317700	2137300	2960300	9634000	2591000	1506200	2682300	4654300	616640	788790	718590	0	3376600	5110200	8748900	4196300	6476900	0	2542500
YTINHAR	2Fe-2S ferredoxin	P0A9R4	fdx	7	0	0	873.446	103	109	2	0.011564	97.602	2	5090200	0	0	0	0	0	0	0	0	0	0	0	0	0	0	0	0	0	0	626940	2662400	554130	0	1246700	0	0	0	0	0	0	0	0	0	0	0	0
PGTVLIDMSSIAPLASREISEALK	2-hydroxy-3-oxopropionate reductase	W8ZWQ0	yhaE	24	1	0	2497.35	86	109	3	1.7449e-22	139.81	90	473040000	2294800	3646600	0	4699900	5674800	5815800	5170700	4401500	6153500	9555600	7795000	8798200	22344000	30046000	17201000	12035000	6292500	6289800	5221900	4530100	13472000	18440000	5128600	6502800	1157600	1836400	1572600	1882800	8979800	11131000	3992000	4269700	23210000	30577000	35635000
AMAGSVVHTGEIGAGNVTK	2-hydroxy-3-oxopropionate reductase	W8ZWQ0	yhaE	19	0	0	1797.9	152	170	2;3	4.0374e-71	241.11	42	222160000	0	0	0	0	0	3489900	0	2065300	1952300	0	2774300	0	9927800	10163000	9841300	10065000	0	2465800	2048700	2571500	7531200	9248300	2881000	3188600	891670	1033700	881170	1109500	3733200	5076800	2994900	2041100	19808000	18052000	16257000
MIDMTMKVGFIGLGIMGK	2-hydroxy-3-oxopropionate reductase	W8ZWQ0	yhaE	18	1	1	1941	1	18	2;3	0.023337	52.172	1	45821000	864820	1125300	928200	1840600	1042600	937900	1378300	683920	1109600	1607600	2204800	1918300	0	0	0	1257400	1306900	1621100	1246600	0	1365900	913480	1741900	1311500	0	0	392380	656440	1756000	902680	1367300	1608700	1281500	865230	1820100
AGVNPDLVYQAIR	2-hydroxy-3-oxopropionate reductase	W8ZWQ0	yhaE	13	0	0	1414.76	194	206	2	4.2221e-05	113.76	8	48989000	0	0	0	0	0	0	0	0	1113600	0	1447800	1386500	2588500	2013400	2604100	2001400	0	0	768030	1366000	1756000	1528900	0	1416500	0	0	0	0	1533600	2084400	0	1078700	2210900	2014500	3843400
AGVNPDLVYQAIRGGLAGSTVLDAK	2-hydroxy-3-oxopropionate reductase	W8ZWQ0	yhaE	25	1	0	2484.33	194	218	3;4	1.0284e-15	115.54	61	498620000	4013100	4612600	3465200	8164500	4098200	5078000	4224200	4351300	4807100	9727700	5896900	8018900	21153000	21644000	13560000	17732000	5679800	7012300	6175100	4079800	12393000	24072000	5088700	7717600	3034300	2311500	922170	2687100	6619400	12723000	2751400	3667300	36546000	31145000	35418000
AGYSLVVADRNPEAIADVIAAGAETAATAK	2-hydroxy-3-oxopropionate reductase	W8ZWQ0	yhaE	30	1	0	2914.5	27	56	3;4	1.0797e-31	133.29	19	58173000	714240	0	0	2822200	2740900	0	2226300	0	0	0	0	0	16588000	11807000	6950000	11294000	0	0	0	0	0	0	0	0	0	0	0	0	0	0	0	0	0	0	0
AIAEQCDVIITMLPNSPHVK	2-hydroxy-3-oxopropionate reductase	W8ZWQ0	yhaE	20	0	0	2235.14	52	71	3	9.995e-23	153.68	2	88707000	0	0	720190	0	0	1901700	0	0	0	0	0	0	6420500	7985800	0	3429700	1327400	0	0	0	4202300	6153700	0	0	0	1414000	0	1201200	0	0	0	0	4840900	8239400	6188300
AIDGTLSVMVGGDK	2-hydroxy-3-oxopropionate reductase	W8ZWQ0	yhaE	14	0	0	1361.69	127	140	2	7.4484e-18	168.89	8	51312000	0	0	0	0	0	889500	0	0	0	1361100	1190500	1165500	3724400	3983600	0	2161200	0	0	0	0	0	0	0	0	416440	0	0	0	1287400	1346700	838500	544560	3903300	5342800	3937100
APMVMDRNFK	2-hydroxy-3-oxopropionate reductase	W8ZWQ0	yhaE	10	1	0	1207.58	219	228	2;3	0.0002756	136.52	15	100210000	0	0	237160	0	718910	0	643410	0	921010	2610300	1657000	2789900	4881200	5691900	5560200	5995100	1958400	1822200	2066600	3279600	3504300	2103500	2303200	2747800	0	0	0	0	2544100	3605600	590460	769340	5018000	5194600	4494300
DLANALDTSHGVGAQLPLTAAVMEMMQALR	2-hydroxy-3-oxopropionate reductase	W8ZWQ0	yhaE	30	0	0	3123.55	239	268	3	0.0036025	37.808	1	13693000	0	0	0	0	0	0	960740	0	0	0	0	0	1778100	1238400	1065700	1335200	0	0	0	0	0	0	0	0	0	0	0	0	0	1158900	0	0	1513900	0	2409700
EVALGENGIIEGAK	2-hydroxy-3-oxopropionate reductase	W8ZWQ0	yhaE	14	0	0	1398.74	72	85	2	4.0615e-33	209.22	44	172440000	1762400	2100200	1370400	2473500	1717700	2530900	2100700	1842600	2091000	6075200	2724200	3016300	8184300	9494400	6392800	5529300	0	2558300	1924900	1919300	4225900	8144500	0	0	789400	1039400	632240	914240	3088300	3475300	1317700	2013500	8602300	10779000	10767000
GGLAGSTVLDAK	2-hydroxy-3-oxopropionate reductase	W8ZWQ0	yhaE	12	0	0	1087.59	207	218	2	0.0017371	84.821	6	38649000	0	0	709670	0	0	0	0	608480	1087200	795140	0	0	2347500	2451100	1771800	1503300	0	851530	388340	0	1377400	981570	0	0	0	0	296960	0	1564200	1239500	692700	0	1659600	2874700	3225400
GIDMLDAPVSGGEPK	2-hydroxy-3-oxopropionate reductase	W8ZWQ0	yhaE	15	0	0	1484.72	112	126	2	2.4321e-11	145.49	32	124090000	0	0	1095200	1904900	1435100	2844900	1960600	0	1276800	4576400	0	2961200	5880100	8003500	5259000	3251500	1605300	2691200	2135700	1259000	4731700	7884400	1481300	2084600	0	871590	0	0	1612400	3232000	1295800	0	6398100	8073900	8186900
LANQVIVALNIAAMSEALTLATK	2-hydroxy-3-oxopropionate reductase	W8ZWQ0	yhaE	23	0	0	2354.32	171	193	2;3	2.7748e-70	217.33	33	201830000	1973800	1984300	1536500	3054900	3956500	3361100	2069600	1788900	1238700	3677900	5646700	3926200	10274000	7455700	8365900	8613800	4448600	3728900	4753900	3744800	7949200	6632600	3626400	3354800	589160	1179700	344750	963820	5599900	5112500	2401100	3946300	7029100	10475000	11861000
VGFIGLGIMGK	2-hydroxy-3-oxopropionate reductase	W8ZWQ0	yhaE	11	0	0	1090.62	3	13	2	9.6425e-06	130.66	37	210880000	0	1492900	0	0	0	3551000	0	1647600	3080000	0	4023200	4692500	6566200	8142100	12064000	10176000	3213000	3562100	4895900	5088400	4990100	6714800	4703900	4769300	859190	947060	853600	919670	4195200	6267900	2149200	2874500	11028000	9348200	16941000
ALNASQLTR	2-iminoacetate synthase	P30140	thiH	9	0	0	972.535	31	39	2	0.00060998	123.96	5	13232000	0	0	0	0	0	0	0	952260	0	0	0	0	0	0	809260	1007800	0	0	0	0	0	0	0	0	499470	0	492390	0	2875800	2275400	0	0	0	0	0
DDMMALLSPAASGYLEPLAQR	2-iminoacetate synthase	P30140	thiH	21	0	0	2248.09	40	60	3	0.0046108	47.088	1	7212000	0	0	0	0	0	0	0	0	0	0	0	0	0	0	0	0	0	0	0	0	0	0	1854100	0	0	1118000	0	0	0	1906300	0	0	0	0	0
IGLGALIGLSDSWR	2-iminoacetate synthase	P30140	thiH	14	0	0	1456.8	220	233	2	0.042436	62.68	2	6707200	0	0	0	0	710520	0	0	0	0	0	0	0	281510	0	655150	796020	0	0	0	0	0	0	0	0	0	0	0	0	1409800	2354200	0	0	0	0	0
LLAPEIELSLSTR	2-iminoacetate synthase	P30140	thiH	13	0	0	1440.82	289	301	2	4.9168e-05	111.88	14	49755000	0	0	0	0	2202000	2439700	2343500	2861000	0	0	0	0	1289200	2076400	1404900	1648500	0	0	0	0	0	0	0	0	2058500	2093200	1276800	1801400	6218400	5201200	0	0	0	0	0
QLVQAICAFR	2-iminoacetate synthase	P30140	thiH	10	0	0	1204.64	279	288	2;3	0.046329	74.165	2	15553000	0	0	959430	0	653570	0	0	0	0	0	0	0	1153500	0	0	0	0	0	0	0	0	0	0	0	2717400	2426400	0	0	0	1537100	0	0	0	0	911490
VIPLAINNVSAFSK	2-iminoacetate synthase	P30140	thiH	14	0	0	1471.84	310	323	2	0.0058192	69.331	4	35217000	0	0	0	0	1431300	2178100	2015100	2216300	0	0	0	0	920720	718730	1918300	2337200	0	0	0	0	0	0	0	0	728750	0	1260200	0	6141100	6228800	0	0	0	0	0
YSVSFPR	2-iminoacetate synthase	P30140	thiH	7	0	0	854.429	255	261	2	0.05222	69.998	4	46551000	0	0	0	0	2015300	3367700	2328900	2682900	0	0	0	0	0	2038700	1776600	1721200	0	0	0	0	0	0	0	0	0	1933400	0	1595700	7427600	4478000	0	0	0	0	0
TIATENAPAAIGPYVQGVDLGNMIITSGQIPVNPK	2-iminobutanoate/2-iminopropanoate deaminase	P0AF94	yjgF	35	0	0	3548.85	4	38	3;4;5	9.1652e-55	157.08	391	2508100000	45147000	40606000	57000000	41892000	41400000	37078000	38141000	18614000	55002000	96893000	67066000	97254000	58565000	64264000	25033000	29226000	54560000	74557000	69686000	59125000	67059000	139830000	74420000	116460000	25667000	44562000	15108000	32667000	21872000	34549000	26169000	27477000	79586000	64221000	79530000
AIVEAAGLK	2-iminobutanoate/2-iminopropanoate deaminase	P0AF94	yjgF	9	0	0	870.517	59	67	2	0.00081042	114.89	62	5503200000	51755000	102190000	57476000	95633000	49038000	85917000	46511000	51778000	122330000	192420000	159680000	151390000	124040000	125550000	78638000	73991000	19465000	177810000	180810000	209390000	217660000	254110000	246600000	373130000	48147000	51910000	31162000	56964000	61577000	90659000	52438000	68854000	147610000	107410000	176160000
DLNDFATVNATYEAFFTEHNATFPAR	2-iminobutanoate/2-iminopropanoate deaminase	P0AF94	yjgF	26	0	0	2961.36	80	105	3;4	1.9898e-10	96.777	63	226530000	0	2258900	0	0	0	3338300	2504500	2257700	7149400	7004700	5695700	8393700	4135000	4336300	2652400	4579000	6766100	11893000	10978000	22823000	5838200	6843800	12471000	22273000	1665000	4034600	810310	1614200	3517600	5434000	6591500	4638500	0	2748100	5578500
DLNDFATVNATYEAFFTEHNATFPARSCVEVARLPK	2-iminobutanoate/2-iminopropanoate deaminase	P0AF94	yjgF	36	2	0	4100.97	80	115	4;5;6	1.9472e-05	48.686	152	3508000000	54366000	77066000	69567000	85579000	37958000	51302000	45314000	30177000	79956000	148010000	103960000	122400000	106820000	85730000	33572000	39624000	15134000	73206000	53739000	45041000	91033000	163940000	94919000	116390000	38529000	54696000	31602000	71383000	39177000	57664000	33894000	47358000	129430000	63996000	148180000
IEIEAIAVRR	2-iminobutanoate/2-iminopropanoate deaminase	P0AF94	yjgF	10	1	0	1168.69	119	128	2;3	2.2254e-15	208.63	125	6024300000	73791000	124080000	75286000	146950000	68045000	105170000	68283000	62625000	149160000	208270000	190140000	174130000	201090000	161640000	74566000	91586000	129590000	124270000	93575000	115380000	153900000	114930000	251690000	221920000	50091000	61678000	29286000	60543000	51262000	75142000	88516000	53480000	284170000	146240000	270890000
QSLDNVK	2-iminobutanoate/2-iminopropanoate deaminase	P0AF94	yjgF	7	0	0	802.418	52	58	2	0.0026602	157.33	22	78995000	2138600	0	1155900	2003000	0	1431400	0	1189100	3603900	2315300	0	2045800	2596200	0	0	0	4615400	2161400	0	2372800	3828400	5825000	1103300	3205800	1356500	1254700	1022100	2229900	0	0	0	1616800	1402500	4321700	1681700
SCVEVAR	2-iminobutanoate/2-iminopropanoate deaminase	P0AF94	yjgF	7	0	0	819.391	106	112	2	0.0060995	129.68	15	236100000	3335700	4725600	2340300	5815800	2104100	3414300	0	4462200	5771500	4975900	5241600	4197100	8159500	10158000	3073800	3807000	0	0	0	18228000	0	11659000	9994300	12038000	2207700	3200600	2228200	4050700	5227400	2407600	6248000	4889700	6023400	12372000	7726300
TGEVPADVAAQAR	2-iminobutanoate/2-iminopropanoate deaminase	P0AF94	yjgF	13	0	0	1283.65	39	51	2	5.7255e-17	168.76	56	539540000	8492800	10200000	5290900	13907000	5234900	7095300	5941200	8233500	15257000	14551000	16086000	14068000	11981000	16509000	7263100	8147200	11610000	12218000	9901300	15487000	15263000	19323000	9179400	15601000	6790000	9343500	5456700	10627000	9863400	9742200	9394000	10794000	12150000	14919000	17736000
TGEVPADVAAQARQSLDNVK	2-iminobutanoate/2-iminopropanoate deaminase	P0AF94	yjgF	20	1	0	2068.05	39	58	2;3	3.3599e-83	237.66	146	7104100000	137010000	181470000	140530000	205530000	92265000	124310000	86090000	69666000	174800000	282840000	191880000	218820000	192250000	206920000	81696000	77413000	126760000	9457000	174200000	110410000	178740000	254170000	185400000	249240000	68640000	97083000	39621000	90663000	73626000	85040000	79935000	99167000	242190000	203320000	338780000
TGEVPADVAAQARQSLDNVKAIVEAAGLK	2-iminobutanoate/2-iminopropanoate deaminase	P0AF94	yjgF	29	2	1	2920.56	39	67	4	0.067213	44.164	0	920880	0	0	0	0	0	0	0	0	0	0	0	0	0	0	0	0	0	0	0	0	0	0	0	0	0	0	0	0	0	0	0	0	0	0	0
DTIDNISHTR	2-keto-3-deoxy-galactonate aldolase	A0A061KK69	SK67_00479	10	0	0	1170.56	166	175	2	2.9798e-07	161.19	1	3718000	0	0	0	0	0	521360	0	0	0	0	0	0	1199800	1074300	607280	0	0	0	0	0	0	0	0	0	0	0	0	0	0	0	0	0	0	0	0
EVPNIVGIK	2-keto-3-deoxy-galactonate aldolase	A0A061KK69	SK67_00479	9	0	0	967.57	157	165	2	0.025762	67.494	1	9639700	0	0	0	0	518310	646770	0	0	0	0	0	0	2046200	1627100	0	899110	773930	0	0	0	1115600	719010	0	0	0	0	0	0	0	0	0	0	0	0	0
GIYQAVMENDLDK	2-keto-3-deoxy-galactonate aldolase	A0A061KK69	SK67_00479	13	0	0	1494.7	223	235	2	6.9722e-10	148.41	4	8405000	0	0	635500	1004100	0	0	0	0	0	0	0	0	1607600	2334600	765910	1054000	0	0	0	0	0	0	0	0	0	0	0	0	0	0	0	0	0	0	0
AFLPLFDNWASLVWYDSPAR	2-octaprenyl-3-methyl-6-methoxy-1,4-benzoquinol hydroxylase	W8ZFT1	yleB	20	0	0	2367.17	214	233	2;3	1.7931e-17	157.57	31	85458000	0	0	0	0	0	0	754420	0	0	1531600	0	0	0	0	989710	2368000	6280000	10539000	5688700	17415000	4170500	2235200	7634900	10179000	1914500	0	0	0	0	1889600	2822500	4441500	0	0	2362800
DVDALIDVLVNAR	2-octaprenyl-3-methyl-6-methoxy-1,4-benzoquinol hydroxylase	W8ZFT1	yleB	13	0	0	1411.77	307	319	2;3	8.3597e-18	175.74	116	355700000	5063500	5282200	4834100	10755000	5858000	7060400	7954800	9771900	7620800	7314800	12749000	8382600	9577300	10785000	9303400	10146000	4622800	6600100	4748400	9450800	4228100	4577700	5160000	5682700	5768900	6952400	4071400	5291300	11550000	7426700	9564200	8861800	11436000	10031000	21463000
GGETILAK	2-octaprenyl-3-methyl-6-methoxy-1,4-benzoquinol hydroxylase	W8ZFT1	yleB	8	0	0	787.444	152	159	2	0.017756	85.161	1	21060000	359000	1914700	527500	1817100	1250100	2427000	0	0	0	0	0	0	0	0	0	0	0	1495000	2722000	1959300	1300700	2129800	1355600	1802100	0	0	0	0	0	0	0	0	0	0	0
GVGAWDAVQAMR	2-octaprenyl-3-methyl-6-methoxy-1,4-benzoquinol hydroxylase	W8ZFT1	yleB	12	0	0	1259.61	65	76	2	0.0030244	99.732	0	76791000	0	0	0	0	0	0	0	0	3038000	4379300	5679700	4579800	0	0	0	0	5586200	4703500	6902900	13022000	4884800	2592200	5733500	8498700	1963600	1807500	1155900	1748300	0	0	0	0	0	0	0
HALQYVQPGLALVGDAAHTIHPLAGQGVNLGYR	2-octaprenyl-3-methyl-6-methoxy-1,4-benzoquinol hydroxylase	W8ZFT1	yleB	33	0	0	3435.82	274	306	4;5	1.4306e-24	119.88	45	195130000	0	0	0	3117300	3213200	6429500	1925300	0	7456200	8783800	3906500	6094000	5391200	5174500	5799400	4855500	7890600	4269600	6753700	15271000	6812400	3902100	8860100	5396700	2295800	1746100	0	2210400	4753300	6677900	9326500	6792100	1880900	900920	12561000
HNDLQELELK	2-octaprenyl-3-methyl-6-methoxy-1,4-benzoquinol hydroxylase	W8ZFT1	yleB	10	0	0	1237.63	142	151	2	2.5194e-05	143	12	53623000	0	2103700	0	2091600	0	0	2876000	2729500	2309200	0	2321400	0	0	2361800	1647500	0	4829100	0	0	0	2375200	0	0	0	3138500	1477600	0	1633000	2296900	1333600	0	1868500	1697100	1316200	3416100
ISAISAASVSLLK	2-octaprenyl-3-methyl-6-methoxy-1,4-benzoquinol hydroxylase	W8ZFT1	yleB	13	0	0	1258.75	52	64	2	2.5655e-05	118.24	5	51914000	0	0	0	0	0	0	0	0	0	0	3656500	0	0	0	0	0	0	6532200	4905200	11294000	3986300	0	0	0	3416000	2418600	1903500	2902200	0	0	0	5298400	0	0	0
LETWEWETAHVVFDAAELK	2-octaprenyl-3-methyl-6-methoxy-1,4-benzoquinol hydroxylase	W8ZFT1	yleB	19	0	0	2273.1	83	101	3	3.4358e-05	94.007	9	46026000	0	0	0	0	0	0	1616800	864260	835380	1827900	3456500	1855500	1756200	1219000	962160	1113900	1343100	1421300	1226900	1746200	1379800	940760	1650700	1746200	0	1734700	494810	1045400	1634900	950360	1222300	1663600	0	994700	0
LGYVIPLAAGAFPLIR	2-octaprenyl-3-methyl-6-methoxy-1,4-benzoquinol hydroxylase	W8ZFT1	yleB	16	0	0	1669.99	257	272	2;3	1.3245e-14	160.86	10	86419000	0	0	0	0	0	0	0	0	5426100	5133500	7130600	4577300	0	0	0	0	4713100	5761200	10739000	18831000	1422800	0	8158500	10998000	0	0	0	0	0	0	0	0	0	0	0
LPLLGYMVENTVLQQALWQALEAHPK	2-octaprenyl-3-methyl-6-methoxy-1,4-benzoquinol hydroxylase	W8ZFT1	yleB	26	0	0	2961.58	102	127	3;4	1.7527e-106	245.63	160	172810000	2137800	0	1909500	1255400	4075300	4030600	2459800	1553700	3427300	4308900	4083100	5842800	4148900	4194700	4308000	4646100	7881200	10704000	7943800	14280000	7612900	5457900	7835200	8496800	1178900	1123400	651560	0	4301700	5207800	3107200	3605400	3563600	5395100	2938700
LVIGADGANSQVR	2-octaprenyl-3-methyl-6-methoxy-1,4-benzoquinol hydroxylase	W8ZFT1	yleB	13	0	0	1298.69	160	172	2	3.2467e-59	253.42	55	378060000	5154200	7447000	3530100	9470300	5144300	8105800	6956800	9218300	7643500	8551800	9099800	7719700	10279000	9488700	7020100	9110500	8404500	7202100	10549000	22372000	7323100	6900000	8451000	8756700	5814800	5845100	2776200	6277500	10583000	6843900	9951500	9838200	9986200	7503400	17485000
MADNFMMQSGMDLFYAGFSNNLPPLR	2-octaprenyl-3-methyl-6-methoxy-1,4-benzoquinol hydroxylase	W8ZFT1	yleB	26	0	0	2966.32	339	364	3	0.001231	45.305	4	13310000	0	0	634340	0	0	0	0	0	0	0	724910	0	0	0	0	411480	0	1302300	806860	1859300	1203100	581600	616300	1412000	0	0	0	0	800310	0	0	704610	0	0	1048500
NLGLMAAER	2-octaprenyl-3-methyl-6-methoxy-1,4-benzoquinol hydroxylase	W8ZFT1	yleB	9	0	0	973.501	368	376	2	0.00075071	121.73	28	113850000	0	0	1223500	0	2408300	2032000	2582800	0	3161500	0	5030200	3204500	3809500	3649700	2793500	4281000	5577000	4751300	6034000	9650000	4385900	2606800	5185400	7285800	0	0	1160300	1756700	0	3501300	4034500	4701800	0	0	5774200
QLQNMNMAQLQAEIVK	2-octaprenyl-3-methyl-6-methoxy-1,4-benzoquinol hydroxylase	W8ZFT1	yleB	16	0	0	1857.94	236	251	2;3	3.7121e-77	249.41	12	56638000	0	0	0	0	0	0	0	0	1736400	3915900	1448600	2695000	0	0	0	0	4504000	4834900	3400100	10089000	1997000	2876900	4224300	5338500	2558000	3004200	1595700	2420300	0	0	0	0	0	0	0
RLETWEWETAHVVFDAAELK	2-octaprenyl-3-methyl-6-methoxy-1,4-benzoquinol hydroxylase	W8ZFT1	yleB	20	1	0	2429.2	82	101	4	0.00072852	61.096	5	22541000	0	0	0	0	0	1332900	0	0	0	0	0	0	0	1312200	1049200	1445100	0	0	0	0	0	0	0	0	1301000	1362200	892420	1068400	0	1094100	1376700	1410800	780730	784230	0
SYGEAWASYPVLK	2-octaprenyl-3-methyl-6-methoxy-1,4-benzoquinol hydroxylase	W8ZFT1	yleB	13	0	0	1469.72	320	332	2	6.5963e-49	231.66	43	239110000	2734100	0	1357700	2751800	4473900	3437100	5237100	4563200	4428200	5363800	7461000	6425700	6397500	4534100	5643300	7163900	6859000	6970900	8524200	16775000	5882500	4342200	7914600	10478000	4838200	3108900	1997000	3126400	5977100	5494600	6232200	7326500	3518800	2221700	10831000
VPGSLIALHR	2-octaprenyl-3-methyl-6-methoxy-1,4-benzoquinol hydroxylase	W8ZFT1	yleB	10	0	0	1061.63	132	141	3	0.00030441	99.815	12	18447000	0	0	0	0	0	0	0	0	1631300	1618700	1460800	1229600	0	0	0	0	2228000	0	1385600	3471500	1036700	0	2115500	2269000	0	0	0	0	0	0	0	0	0	0	0
AIALAAGTCQQLAR	2-octaprenyl-6-methoxyphenol hydroxylase	P25534	ubiH	14	0	0	1442.77	49	62	2	1.9024e-36	204.32	13	35171000	0	0	0	0	0	0	0	511840	0	0	0	1088800	0	0	1852800	2348200	0	0	1657200	2546600	0	0	1714700	2282600	0	0	629070	0	2186900	1623100	3633500	3746300	0	0	1126800
APGVTLHCPDR	2-octaprenyl-6-methoxyphenol hydroxylase	P25534	ubiH	11	0	0	1221.59	122	132	2	5.0319e-07	141.89	20	27509000	357100	0	351410	702340	450120	804420	599790	890200	726970	597490	624380	744170	657160	711360	941910	684880	455120	0	568950	1185600	541140	0	0	1088200	643700	660040	466840	764290	1096800	804060	0	1051400	333710	395370	690370
CSLVWCHPLER	2-octaprenyl-6-methoxyphenol hydroxylase	P25534	ubiH	11	0	0	1455.68	220	230	3	0.00074635	82.261	1	7324200	0	0	0	0	0	0	0	0	0	0	0	0	0	0	0	0	1121400	714130	1795800	0	0	646110	1099400	1947400	0	0	0	0	0	0	0	0	0	0	0
DREATIGVTDSLVHLFANR	2-octaprenyl-6-methoxyphenol hydroxylase	P25534	ubiH	19	1	0	2113.09	339	357	3	0.011804	80.545	1	18442000	980860	0	844740	2007200	1335800	1351400	1791800	1442000	0	0	0	0	1512100	1666100	1343300	1561600	0	0	0	0	0	0	0	0	0	0	0	0	0	0	0	0	0	0	0
DVMSLAETLTQAQER	2-octaprenyl-6-methoxyphenol hydroxylase	P25534	ubiH	15	0	0	1690.82	305	319	2;3	6.7511e-07	135.47	3	27801000	763190	0	602270	1160800	599740	841380	660640	981010	0	919910	0	0	2643000	1986900	624650	1855100	0	0	0	1452300	0	0	912970	0	1831600	2690400	0	1189000	0	1193900	709830	0	0	0	0
EATIGVTDSLVHLFANR	2-octaprenyl-6-methoxyphenol hydroxylase	P25534	ubiH	17	0	0	1841.96	341	357	2;3	0.00017454	96.435	50	171490000	2396300	4195400	2263200	4501300	2868600	2566700	2832800	4071800	2565100	3647600	3715600	3596600	3139600	3537800	2953400	3553900	2876400	1438800	3217300	6175800	3118100	1829800	2944100	4168000	6931800	7931900	3719400	6069900	6260100	6568600	8214500	6933600	2316700	1799400	3535000
FTQYGPLAMLPMSDGR	2-octaprenyl-6-methoxyphenol hydroxylase	P25534	ubiH	16	0	0	1782.84	204	219	2	0.021705	66.436	0	1511700	0	0	0	0	0	0	0	0	0	0	0	0	0	606090	905620	0	0	0	0	0	0	0	0	0	0	0	0	0	0	0	0	0	0	0	0
GHAGFVTLAAEDYQLAALGQVVELHNVGQR	2-octaprenyl-6-methoxyphenol hydroxylase	P25534	ubiH	30	0	0	3162.62	85	114	4	9.187e-12	94.838	37	98919000	1772400	1746200	2358500	3850800	2504000	3082000	2717300	4096000	0	2319000	2342000	2581400	2614000	2951100	2109000	3003100	0	0	0	0	0	0	0	0	3706400	4064900	1576500	3450000	3658300	3886100	4041000	4335600	1208500	670230	3426300
IGVWQSLADCATAITTVHVSDR	2-octaprenyl-6-methoxyphenol hydroxylase	P25534	ubiH	22	0	0	2399.19	63	84	3	2.0962e-06	100.53	5	44932000	1023200	0	1284000	0	1164100	801340	1982300	0	0	0	0	0	1609200	2440700	1473600	1433600	928970	2142900	1268000	0	0	0	0	2527200	2216000	2917200	1232600	2375300	0	1707300	1985000	0	1370200	545310	1945800
NIGLMTMELFTPAR	2-octaprenyl-6-methoxyphenol hydroxylase	P25534	ubiH	14	0	0	1592.81	366	379	2	3.6378e-14	157.37	1	2164600	0	0	0	0	0	0	0	0	0	0	0	0	0	0	0	0	0	0	0	0	0	0	0	0	0	0	0	0	0	0	0	2164600	0	0	0
REDMGDYGVLCR	2-octaprenyl-6-methoxyphenol hydroxylase	P25534	ubiH	12	1	0	1469.64	320	331	2	0.0647	68.515	1	1005300	511710	0	0	0	0	0	0	0	0	0	0	0	0	493550	0	0	0	0	0	0	0	0	0	0	0	0	0	0	0	0	0	0	0	0	0
TLGWVAR	2-octaprenyl-6-methoxyphenol hydroxylase	P25534	ubiH	7	0	0	801.45	386	392	2	0.023303	84.244	23	127000000	0	1868000	0	2073800	4011100	3962200	0	0	4230600	3863100	5796800	4846800	4904100	4564800	0	5028200	0	6813000	9970900	15491000	6112900	4465000	6250100	8427700	0	0	0	0	0	0	8069300	0	0	0	0
TQSHVEVTLESGETLTGR	2-octaprenyl-6-methoxyphenol hydroxylase	P25534	ubiH	18	0	0	1942.96	139	156	3	0.00057174	71.929	4	21478000	1261700	1733500	1573400	2196900	1857600	1143000	1829000	0	0	0	0	0	1796600	1686000	1357100	2072700	0	0	0	1024300	0	0	0	0	0	0	0	0	0	0	0	0	0	0	0
TVLVGNAAQTLHPIAGQGFNLGMR	2-octaprenyl-6-methoxyphenol hydroxylase	P25534	ubiH	24	0	0	2464.3	281	304	3	4.4423e-06	77.959	17	150910000	1675800	0	1234500	1662000	3061100	1832900	3482100	2651300	3040500	4699100	4288800	4180600	3754900	2927900	3338200	6088400	2796700	1888800	4680000	8909300	2526500	1851500	3436600	6548000	4073500	2890200	2545600	2344700	5812800	5604100	7488500	6983000	1219400	1052300	3278400
WTPLVVGR	2-octaprenyl-6-methoxyphenol hydroxylase	P25534	ubiH	8	0	0	926.534	358	365	2	0.0098725	90.37	14	123750000	0	1641000	1048500	2200000	2247800	3155900	2009400	3270400	2951600	5204000	2948400	2538700	3696800	3856100	2709700	5593900	0	0	3264200	0	1717200	0	0	2981100	4238400	4436000	2279400	5674700	5939400	4849600	4895900	5399900	1448300	1168500	3146300
MCGLVMLLPHGYEGQGPEHSSAR	2-oxoglutarate dehydrogenase decarboxylase component	P0AFG4	sucA	23	0	0	2525.16	711	733	3;4	5.1279e-13	132.62	42	316200000	0	0	2311400	0	3100000	4038100	4818700	6152600	0	0	0	1385900	4428800	5458400	4146900	2931200	9336400	11536000	3442700	7585300	11685000	7972500	2508100	3356700	6080100	0	979370	1467400	5054700	5260400	2885100	0	15124000	10276000	39006000
VATLEDATEMVNLYR	2-oxoglutarate dehydrogenase decarboxylase component	P0AFG4	sucA	15	0	0	1723.85	496	510	2;3	3.1317e-95	266.2	60	272950000	0	0	0	0	1790500	1771800	3662200	2275900	2214600	4618800	2879200	5444100	3356100	2105100	3477600	5106400	3601400	2477800	0	4943200	5841200	3950100	0	0	2768300	1033700	0	887020	3609300	3561800	983070	784300	26069000	9193900	29705000
RISTVPEAVEMQSRVAK	2-oxoglutarate dehydrogenase decarboxylase component	P0AFG4	sucA	17	2	0	1900.02	560	576	2;3	1.0049e-30	185.74	80	648320000	0	3026500	0	3250600	7546600	10260000	5897300	6451100	4934300	5845700	5886000	6013400	8822100	9838800	10469000	13045000	9476400	11435000	4150000	3602500	15008000	13376000	5349100	5568100	7671100	2526800	4960900	2659000	6956700	7778500	2970100	2718300	30753000	50227000	57764000
RFSLEGGDALIPMLK	2-oxoglutarate dehydrogenase decarboxylase component	P0AFG4	sucA	15	1	0	1645.89	226	240	2;3	2.8223e-12	149.82	78	772680000	3346200	3529100	2874700	751450	7446600	10098000	7754300	7702200	5785300	8581300	7893000	6979700	10443000	12760000	16030000	14977000	20356000	20430000	8466500	9035700	25134000	34878000	7046900	9935600	7541800	2523700	8141700	3166800	9501000	10464000	3522800	3009900	38442000	38904000	52736000
QTYCGPIGAEYMHITSTEEK	2-oxoglutarate dehydrogenase decarboxylase component	P0AFG4	sucA	20	0	0	2314.02	162	181	3	7.3702e-40	183.88	81	258420000	0	0	1158600	0	3178800	2825600	2678000	0	0	0	0	0	4995400	4864200	979440	5715900	4378200	5225900	838360	0	8516300	8555800	1711500	2332600	4551800	1441500	1365600	2209100	0	1223000	0	0	13728000	15954000	16847000
MVQAPIFHVNADDPEAVAFVTR	2-oxoglutarate dehydrogenase decarboxylase component	P0AFG4	sucA	22	0	0	2426.21	414	435	3;4	1.0522e-18	159.47	89	1304900000	7275500	5875900	4454200	9586300	11513000	12113000	15143000	13782000	5322300	7307800	7429100	6370200	14651000	13916000	15602000	17227000	27671000	24748000	10408000	15677000	31961000	29961000	10080000	11476000	23758000	0	8904500	5960700	14549000	12622000	5134000	7452300	49141000	34823000	89376000
MVQAPIFHVNADDPEAVAFVTRLALDFRNTFK	2-oxoglutarate dehydrogenase decarboxylase component	P0AFG4	sucA	32	2	0	3631.86	414	445	4;5	0.00011458	43.306	72	717000000	0	2263500	1431600	4902300	1688000	10949000	2027800	5960000	4338000	7452800	8473600	0	14291000	18741000	4100900	13833000	20321000	19909000	8232600	6245600	39248000	29426000	5073800	7296800	6494800	4863100	3628100	4206500	8499600	10522000	2783200	5087600	41610000	49623000	42363000
IYGDRQAMAAGEK	2-oxoglutarate dehydrogenase decarboxylase component	P0AFG4	sucA	13	1	0	1408.68	577	589	2;3	1.3216e-16	185.95	62	304830000	584840	0	258700	972500	4025800	7998900	3250800	3750700	4796100	3481100	3680500	3039200	4184100	5020000	5916200	5754400	5556000	3793900	1896400	2853800	7314200	6298800	2494500	3303000	2727800	323470	2436000	605720	3857200	4866800	1771200	1101300	15546000	15808000	26407000
HGHNEADEPSATQPLMYQK	2-oxoglutarate dehydrogenase decarboxylase component	P0AFG4	sucA	19	0	0	2151.96	458	476	3;4	3.6012e-66	233.84	77	117420000	0	350080	416560	0	1156300	830370	820310	2088800	669360	823290	760790	2016400	1675600	1017500	1458800	1874400	1354400	0	508400	1231500	2132000	1661900	0	0	1388800	990210	462160	459350	1278000	1047900	791370	0	7748400	4031300	12659000
EVVLGMAHR	2-oxoglutarate dehydrogenase decarboxylase component	P0AFG4	sucA	9	0	0	1010.53	253	261	2;3	7.015e-07	166.52	62	424630000	0	1186700	0	1184400	2090600	5523700	3528500	8832600	1582400	1291200	0	1304300	4647700	5071300	4852100	5581700	15893000	6337600	2570700	5031000	15303000	14486000	2088500	6630900	10172000	3201700	2934200	3460100	3222500	3370500	2537800	2088900	12639000	13599000	36493000
AMQEVLQQFAHVK	2-oxoglutarate dehydrogenase decarboxylase component	P0AFG4	sucA	13	0	0	1527.79	855	867	2;3	1.6542e-17	193.11	105	1409300000	0	6733400	3019800	6833800	14929000	25789000	14510000	13929000	10464000	13264000	12309000	14741000	18013000	18852000	27725000	28211000	27864000	24163000	17339000	11991000	35692000	37546000	12358000	12794000	17516000	4470600	13279000	4534900	13579000	20745000	5235500	5403000	82596000	77134000	101550000
FPGAKRFSLEGGDALIPMLK	2-oxoglutarate dehydrogenase decarboxylase component	P0AFG4	sucA	20	2	1	2146.16	221	240	3	4.3491e-09	118.05	6	10694000	0	0	0	0	0	0	0	0	0	0	0	0	0	0	0	0	0	0	0	0	0	0	0	0	0	0	0	0	0	0	0	0	0	0	0
ARGYEVGGTVR	2-oxoglutarate dehydrogenase decarboxylase component	P0AFG4	sucA	11	1	0	1163.6	375	385	2	0.0016181	110.64	7	8103000	0	0	0	0	0	0	0	0	0	0	0	0	0	0	0	0	0	0	0	0	0	0	0	0	0	0	0	0	0	0	0	0	1029900	798910	2560000
ARLDRLDEPSSNK	2-oxoglutarate dehydrogenase decarboxylase component	P0AFG4	sucA	13	2	0	1499.77	336	348	2	4.9286e-21	184.98	10	15346000	0	0	0	0	0	0	0	0	0	0	0	0	0	300550	0	712420	0	0	0	500160	0	0	0	0	0	0	0	0	0	0	0	0	1204000	1092800	2505100
DASRYSSTISDPDTNVK	2-oxoglutarate dehydrogenase decarboxylase component	P0AFG4	sucA	17	1	0	1854.86	72	88	2;3	5.3252e-43	213.36	52	301820000	0	0	1153800	1870800	4681100	3858400	3504800	0	1367300	2586900	2227000	1826800	4255300	4179900	4873800	5250700	3235300	2911700	1739600	1188400	6474800	6308400	721890	1623500	4562400	1553700	2618900	1166800	2268900	3583900	0	0	22452000	20284000	17571000
DFVWCQEEPLNQGAWYCSQHHFR	2-oxoglutarate dehydrogenase decarboxylase component	P0AFG4	sucA	23	0	0	2993.28	868	890	4	2.7085e-07	99.313	13	64766000	0	0	0	0	1287800	1085700	0	0	0	0	0	0	0	1172000	688250	0	6023700	5622000	1237700	2864200	0	4288500	1949200	0	2306500	0	571840	0	0	0	0	0	0	2045500	5195800
DVFIDLVCYR	2-oxoglutarate dehydrogenase decarboxylase component	P0AFG4	sucA	10	0	0	1298.63	447	456	2	3.4024e-05	139.43	38	262300000	0	2019400	1916200	3056700	2460800	3740200	3127300	0	1876300	2500500	0	0	4451600	4503700	3342100	0	5316000	7096400	1560900	3959600	5963200	5341400	0	0	4025400	1809000	1617500	1380200	3599500	2787300	2719700	1821900	11357000	8941500	25219000
EHLGTGDVK	2-oxoglutarate dehydrogenase decarboxylase component	P0AFG4	sucA	9	0	0	954.477	288	296	1;2;3	0.00017803	140.83	30	420160000	0	3842400	0	3205700	2749600	6550200	288500	6430400	2203900	2260500	2614200	0	4324400	6900100	888470	5818700	1131200	902160	0	789410	2557900	2038700	0	0	8855000	2905500	4738900	2855900	2659900	5248000	1125300	1229500	30679000	35629000	24470000
EVIPFGASLR	2-oxoglutarate dehydrogenase decarboxylase component	P0AFG4	sucA	10	0	0	1087.6	891	900	2	0.0010741	106.62	44	1754300000	5006300	10959000	3661500	9332200	21569000	15330000	12560000	19596000	0	14830000	9434800	7802200	27880000	27885000	33984000	20149000	27666000	45105000	0	20137000	28172000	21143000	0	0	25630000	7653700	18206000	7349500	27659000	27965000	15981000	8544000	104190000	90395000	95209000
FLSELTAAEGLER	2-oxoglutarate dehydrogenase decarboxylase component	P0AFG4	sucA	13	0	0	1434.74	203	215	2	4.949e-18	179.83	6	57096000	0	0	0	0	0	922040	1045700	1867200	0	0	0	0	0	1416800	764730	1357600	0	996170	0	0	1793000	1352700	0	0	1741500	0	917180	0	0	1529100	0	0	2507000	2158500	4860600
FSLEGGDALIPMLK	2-oxoglutarate dehydrogenase decarboxylase component	P0AFG4	sucA	14	0	0	1489.79	227	240	2	5.0111e-10	148.48	13	49210000	0	0	0	0	0	0	1186300	840740	0	0	0	0	767410	926360	994870	1165300	1587400	0	0	0	2075700	0	0	0	0	0	0	0	0	713470	622620	0	2393900	1363400	4985500
GHQHANLDPLGLWQQDK	2-oxoglutarate dehydrogenase decarboxylase component	P0AFG4	sucA	17	0	0	1955.96	103	119	2;3;4	3.1779e-10	144.97	65	348250000	0	0	0	956510	0	1754500	2708900	4428400	1474800	2946600	2028200	3403400	6747000	6202700	5989600	5418400	7661700	7091600	0	4286800	7439900	6239200	2809300	2982500	9416700	2502300	3863500	1310000	3229400	4675700	0	1165100	15488000	16640000	33727000
GYEVGGTVR	2-oxoglutarate dehydrogenase decarboxylase component	P0AFG4	sucA	9	0	0	936.466	377	385	2	0.00064806	123.35	19	215040000	1186700	0	877540	0	2710700	0	2729700	0	0	1662800	0	2082600	3980500	3621600	0	6157800	10466000	9528100	2971100	5863800	13104000	10311000	3219300	3437300	5535100	819620	2075000	591880	0	3086900	0	2130200	0	0	0
HAVIHNQSNGSTYTPLQHIHNGQGAFR	2-oxoglutarate dehydrogenase decarboxylase component	P0AFG4	sucA	27	0	0	2983.45	627	653	4;5	1.6718e-12	110.75	6	16432000	0	0	0	0	0	0	0	0	0	0	0	0	0	0	0	0	0	0	0	0	0	0	0	0	0	0	0	0	0	0	0	0	0	1124100	5520400
HPLAVSSLEELANGTFLPAIGEIDELDPK	2-oxoglutarate dehydrogenase decarboxylase component	P0AFG4	sucA	29	0	0	3074.58	784	812	3;4	4.0225e-15	97.124	39	87136000	0	0	0	0	0	0	0	0	877400	0	0	0	0	0	0	0	3058300	2183700	0	2651300	3249500	4032700	0	1597400	2884500	1064600	1085900	0	1882300	1079800	0	0	4904600	3839600	7636900
IEQLYPFPHK	2-oxoglutarate dehydrogenase decarboxylase component	P0AFG4	sucA	10	0	0	1270.67	845	854	2;3	0.00013146	123.51	37	213260000	1092200	1300300	491850	0	2526000	3110500	2886900	2700700	1547300	0	0	1099900	4636500	3185200	3184400	3825700	4125100	3954700	430750	0	6254000	5149700	0	0	2944300	958030	1322800	785360	2738300	3026700	1069900	2081200	6769300	7567800	16865000
IVINNQVGFTTSNPLDAR	2-oxoglutarate dehydrogenase decarboxylase component	P0AFG4	sucA	18	0	0	1958.02	386	403	2;3	5.9532e-111	270.95	104	777980000	3284400	2878200	2846400	3343500	9363900	5976400	10085000	7108500	5200700	3315500	5652700	3358400	7229300	8045200	12931000	10785000	14424000	16502000	6277200	11601000	15094000	14079000	2877600	7435800	11870000	3867500	6136100	3503600	11737000	7592000	6725600	6327400	36138000	23435000	85552000
KPQDLFDEFAGK	2-oxoglutarate dehydrogenase decarboxylase component	P0AFG4	sucA	12	1	1	1393.69	274	285	2;3	2.3051e-25	215.02	150	938940000	5239900	6825800	3889300	7131300	10738000	16698000	9063000	10767000	6867300	9481400	11125000	3823800	12863000	19002000	19582000	12622000	14133000	16682000	4989800	8005300	17899000	27542000	0	3510500	8210200	569930	4829700	1240100	11000000	12894000	2975700	6085800	60807000	59337000	92811000
LDRLDEPSSNK	2-oxoglutarate dehydrogenase decarboxylase component	P0AFG4	sucA	11	1	0	1272.63	338	348	2	1.0661e-12	179.6	10	59999000	0	299900	0	0	360120	596200	536260	639680	403430	0	0	492020	904640	956270	640930	927820	562830	659760	0	0	1054100	1036400	0	0	1046800	425780	415740	493100	1120000	423420	0	256990	3320300	3564800	4365900
LFDWGGAENLAYATLVDEGIPVR	2-oxoglutarate dehydrogenase decarboxylase component	P0AFG4	sucA	23	0	0	2505.25	590	612	2;3;4	2.6728e-103	257.96	141	1107300000	2432100	723720	709740	5091200	9611800	7768000	10805000	9820100	4324300	6713800	9537700	15782000	12479000	16246000	13312000	19738000	19863000	25578000	12082000	23397000	34925000	24638000	7472700	8967900	18864000	8320100	7320200	4670500	17795000	14761000	7760100	8811900	56455000	41468000	112260000
LGELLEALK	2-oxoglutarate dehydrogenase decarboxylase component	P0AFG4	sucA	9	0	0	984.586	153	161	2	0.00010103	163.16	72	1092500000	2390500	3969300	2825800	4616900	10691000	22120000	10857000	11005000	8653200	10107000	9154800	8565500	14685000	13608000	22461000	19023000	18580000	18496000	13570000	8568600	25538000	30210000	6878800	6977700	15669000	3542800	9569500	4339200	10946000	17912000	5384000	5119500	58131000	61645000	78504000
LNVLVNVLGK	2-oxoglutarate dehydrogenase decarboxylase component	P0AFG4	sucA	10	0	0	1067.67	264	273	2	8.1284e-05	128.28	30	230110000	0	0	0	919990	2252000	3628500	2027000	2982200	1620400	877360	1257200	853530	2659600	2094300	4341000	4537500	7740900	9093300	3829700	9026800	7555600	6529500	3303500	3738800	2896100	1152600	1559500	828310	4076700	6644400	1410800	1983500	8067500	5490100	20289000
NNQHDVAIVR	2-oxoglutarate dehydrogenase decarboxylase component	P0AFG4	sucA	10	0	0	1164.6	835	844	2;3	7.7278e-06	150.04	18	83742000	347020	464110	319320	445240	388500	800480	810030	1921700	0	525230	0	365270	1879100	1672600	1377600	1692800	1101100	648230	335060	0	2188100	2409600	346890	0	746380	443660	440490	333540	1946800	1042200	595930	0	3911400	4057300	6338900
NNQHDVAIVRIEQLYPFPHK	2-oxoglutarate dehydrogenase decarboxylase component	P0AFG4	sucA	20	1	0	2417.26	835	854	3;4;5	9.8156e-13	127.61	67	749620000	1816200	4181000	1958500	0	2935400	7777400	0	5311000	1606900	0	0	953860	3034600	2575800	0	1999000	5946800	4211800	1874800	0	7974200	10027000	2621700	0	11478000	5418300	6731800	2865200	0	1780300	0	0	72859000	80889000	67724000
PQDLFDEFAGK	2-oxoglutarate dehydrogenase decarboxylase component	P0AFG4	sucA	11	0	0	1265.59	275	285	2	9.9487e-06	133.15	8	145300000	0	0	1245400	2507700	1943800	1922000	0	1258900	0	0	0	0	1527800	0	0	0	0	0	0	0	0	0	0	0	6227600	2966700	1741800	3658500	0	0	0	0	0	0	0
QQQDLVNDALNVE	2-oxoglutarate dehydrogenase decarboxylase component	P0AFG4	sucA	13	0	0	1484.71	921	933	2	0.00016982	102.9	32	177380000	0	0	0	0	4548800	2010600	2292200	1649700	828190	2135200	0	2003700	2438300	3997600	2564000	3277000	0	0	0	0	0	0	0	0	2331400	1427400	1869300	971980	1628300	1488300	1231800	0	12104000	14948000	8637500
RDVFIDLVCYR	2-oxoglutarate dehydrogenase decarboxylase component	P0AFG4	sucA	11	1	0	1454.73	446	456	2;3	1.0736e-06	150.14	21	80504000	0	0	369260	0	862720	1399300	1323500	1422900	980630	3011300	0	2393300	1655200	1516800	1466200	1859600	1605400	1939100	0	0	1528200	1232000	828230	0	0	0	0	471570	886380	0	0	0	3108100	2445900	10728000
RFLSELTAAEGLER	2-oxoglutarate dehydrogenase decarboxylase component	P0AFG4	sucA	14	1	0	1590.84	202	215	3	0.00021661	92.773	8	28015000	0	0	0	0	0	0	0	0	0	0	0	0	0	0	0	0	0	0	0	0	1305200	1798500	0	0	0	0	0	0	0	0	0	0	2061400	2407700	4332800
RFLSELTAAEGLERYLGAK	2-oxoglutarate dehydrogenase decarboxylase component	P0AFG4	sucA	19	2	0	2123.14	202	220	3;4	2.5174e-36	183.88	118	1096700000	3101800	3469900	0	0	9872200	15930000	11236000	9233500	12161000	16204000	11112000	13335000	18248000	22400000	19820000	20167000	21217000	19600000	16817000	11849000	27826000	23228000	9719400	10795000	10304000	1816300	8622800	2196900	12911000	17247000	5667900	6573200	48467000	46299000	125660000
RLQELAK	2-oxoglutarate dehydrogenase decarboxylase component	P0AFG4	sucA	7	1	0	856.513	553	559	2	9.3462e-05	148.04	29	515530000	376710	0	353780	0	5763900	15398000	7243900	9673000	5860400	4696800	6916500	0	4484600	11124000	15708000	15330000	6836600	16932000	12654000	18807000	17146000	10824000	5744900	9435100	0	1607100	8064600	706850	5768900	0	4588600	4626000	0	23847000	37209000
RPLVVMSPK	2-oxoglutarate dehydrogenase decarboxylase component	P0AFG4	sucA	9	1	0	1025.61	771	779	2	0.0027449	114.86	3	38436000	0	0	0	0	0	0	0	0	620060	675970	2317600	0	0	0	6756700	9634800	638790	0	0	0	0	0	0	0	0	0	0	0	0	0	0	0	0	193010	9780900
RVVMCSGK	2-oxoglutarate dehydrogenase decarboxylase component	P0AFG4	sucA	8	1	0	935.468	816	823	2	0.017166	85.862	2	60157000	0	0	0	0	0	0	1156800	0	0	0	921360	0	1988300	1594200	0	3858400	0	0	0	0	83466	0	0	0	0	780340	1814700	0	0	0	1537700	1642300	2157800	2692900	6446300
RWIQQRIESGRATFNSEEK	2-oxoglutarate dehydrogenase decarboxylase component	P0AFG4	sucA	19	3	0	2334.18	182	200	4	0.068477	21	3	36982000	0	0	0	0	0	0	0	0	1167200	0	1497500	859660	1066800	0	0	2979900	0	0	0	0	0	0	0	0	0	0	0	0	1221900	1609000	0	0	1067600	2019900	4852800
SLLRHPLAVSSLEELANGTFLPAIGEIDELDPK	2-oxoglutarate dehydrogenase decarboxylase component	P0AFG4	sucA	33	1	0	3543.88	780	812	3;4;5	2.307e-36	127.92	121	1006100000	0	0	0	0	0	0	0	0	7281900	13313000	11229000	12161000	0	0	0	0	16066000	18204000	8494900	5008600	23572000	49907000	7964300	7324500	15155000	6985100	9228500	8821300	8849700	12140000	2466400	3196100	66618000	77849000	94753000
STFQQLPGTGVK	2-oxoglutarate dehydrogenase decarboxylase component	P0AFG4	sucA	12	0	0	1261.67	43	54	2	6.253e-08	139.19	18	100850000	520510	0	0	0	1941100	2455600	2535200	2534600	993050	725070	1077000	0	2045800	1065000	3233200	3771400	1135700	1029500	696870	0	1258700	1361300	0	0	1365700	0	1173600	499660	1374700	1109100	0	0	8480800	5005900	7098300
STFQQLPGTGVKPDQFHSQTR	2-oxoglutarate dehydrogenase decarboxylase component	P0AFG4	sucA	21	1	1	2358.17	43	63	3;4	8.1028e-13	139.11	36	175840000	2314900	0	0	0	0	1530000	0	1908200	0	0	0	0	0	0	2436700	3865600	3392700	5691900	1204000	6432900	4308800	3185600	1780900	2798100	1170100	1608400	823110	0	1103800	1656900	0	0	28760000	18007000	25889000
STPYCTDIGK	2-oxoglutarate dehydrogenase decarboxylase component	P0AFG4	sucA	10	0	0	1140.51	404	413	2	0.0035877	82.831	7	385080000	1953000	2561800	1563800	2807300	3428900	4224700	4337100	5415800	1387200	1708300	1515600	1233400	7041800	5064000	4864500	4972000	6828800	6166000	2563000	5313600	8064600	7338200	2081200	2922300	6537500	2551900	2445600	2799100	4016700	3469200	2316900	2348000	13276000	19854000	23972000
TLTIWEAQFGDFANGAQVVIDQFISSGEQK	2-oxoglutarate dehydrogenase decarboxylase component	P0AFG4	sucA	30	0	0	3298.61	678	707	3;4	4.772e-90	235.9	115	409170000	580330	0	1442000	0	2274000	1659600	5188000	3331100	2330400	3165000	4272300	4881300	4213500	4278200	5409300	7910300	10352000	14035000	2228200	8022400	11745000	7450700	1900200	3968900	6783000	4858900	1333400	964680	6390100	5143700	3852500	4281000	18110000	14524000	47869000
VADLDPSFHDLTEADFQETFNVGSFASGK	2-oxoglutarate dehydrogenase decarboxylase component	P0AFG4	sucA	29	0	0	3143.44	120	148	3	3.2165e-31	138.96	24	124580000	0	0	0	0	0	0	1799600	0	0	0	0	2167200	0	2037800	0	1826300	0	0	0	0	0	0	0	0	0	0	2788900	0	945150	0	0	0	11231000	10492000	9288300
VLPITIHGDAAVTGQGVVQETLNMSK	2-oxoglutarate dehydrogenase decarboxylase component	P0AFG4	sucA	26	0	0	2677.41	349	374	3	1.4848e-64	195.13	50	197980000	1309300	2360200	1049000	0	3265300	0	3140800	1961600	1353200	0	2483800	2597100	3377200	3248000	2405000	2348800	0	0	0	0	0	2641200	0	3436400	1570800	1626900	3162500	0	2670100	1752300	1100000	1822800	14658000	16786000	11981000
VLQLINAYR	2-oxoglutarate dehydrogenase decarboxylase component	P0AFG4	sucA	9	0	0	1088.63	92	100	2	1.1647e-05	154.49	41	816430000	3045700	2664300	1180200	3712300	8511500	12962000	10051000	14079000	5561900	4458700	5984800	5666600	10946000	10186000	17400000	18104000	15506000	14840000	7163300	0	18000000	14402000	0	0	20514000	0	8235300	11989000	14115000	13155000	8199300	6735700	31612000	37205000	73104000
VWDSVLSEEAVLAFEYGYATAEPR	2-oxoglutarate dehydrogenase decarboxylase component	P0AFG4	sucA	24	0	0	2701.29	654	677	2;3	2.9209e-38	185.23	147	222080000	499450	0	1078800	0	3162700	1478100	3242400	1621000	1300200	2085300	1883900	2040900	3831900	2970600	2976100	4120700	2403500	2656100	801150	1127800	2644000	2394600	1025300	875960	1692100	3620100	1527800	981200	3458900	1360000	1533800	1391000	15553000	10451000	26064000
VYYDLLEQR	2-oxoglutarate dehydrogenase decarboxylase component	P0AFG4	sucA	9	0	0	1197.6	824	832	2	1.3026e-05	152.97	14	212380000	0	1122400	0	0	0	3256000	0	4089300	2229900	2089700	1813500	0	3507300	2861700	4782400	4915500	0	0	0	0	6142600	5782800	0	0	4213900	1248500	1286200	1274100	4864900	3161200	2103600	1922300	8726300	0	19422000
VYYDLLEQRRK	2-oxoglutarate dehydrogenase decarboxylase component	P0AFG4	sucA	11	2	0	1481.8	824	834	2;3;4	0.00015359	108.31	91	538400000	0	697190	0	0	3131100	5916700	2617300	3769000	3867300	9466600	8525600	7745500	6199400	4544300	9770400	10769000	15956000	7763800	12962000	6466300	15785000	5867600	5679400	4920100	2218100	0	7804200	0	9544200	13806000	2987800	4416700	12782000	28757000	53299000
YLQLCAEQNMQVCVPSTPAQVYHMLR	2-oxoglutarate dehydrogenase decarboxylase component	P0AFG4	sucA	26	0	0	3135.48	737	762	3	1.5447e-10	99.13	1	8011600	0	0	0	0	0	0	0	0	0	0	0	0	0	0	0	0	938610	0	431840	0	0	0	0	0	877660	0	0	0	0	0	0	0	0	0	1488500
YSSTISDPDTNVK	2-oxoglutarate dehydrogenase decarboxylase component	P0AFG4	sucA	13	0	0	1425.66	76	88	2	4.9758e-05	115.12	36	87996000	0	1041000	0	925450	1565000	1393200	1702900	1908700	0	0	0	0	2252900	1908200	1468700	0	2010600	2416300	0	0	2886400	3286400	0	0	1416900	824110	934120	660020	2133100	1440700	0	0	0	5622000	0
DAFGEAQLAHR	2-succinyl-5-enolpyruvyl-6-hydroxy-3-cyclohexene-1-carboxylate synthase	Q8FFL1	menD	11	0	0	1213.58	365	375	2;3	7.8193e-05	119.39	55	131930000	2457500	1781700	2309000	4147600	1943500	3931100	2860200	3595200	3179200	3160200	3931000	2935400	2612600	3283900	4118400	4424000	934950	936460	1832800	3888900	1382700	910020	1565700	0	3169800	3952600	2248900	2979100	4033100	3360500	4144100	5083300	2371600	1929800	3585800
GASGIDGLLSTAAGVQR	2-succinyl-5-enolpyruvyl-6-hydroxy-3-cyclohexene-1-carboxylate synthase	Q8FFL1	menD	17	0	0	1571.83	414	430	2;3	2.6611e-14	158.91	36	155970000	2278900	2828700	2362000	4407900	0	3889800	919660	3765600	2472700	4999700	4467100	5046800	5133700	3286600	5791200	5467500	2758200	2790800	4080200	0	4434700	3947800	3514800	4736800	2569600	1561100	2670200	2254000	5448700	4919200	6259100	5983500	1995600	1575300	4672000
GLGHLALGLAK	2-succinyl-5-enolpyruvyl-6-hydroxy-3-cyclohexene-1-carboxylate synthase	Q8FFL1	menD	11	0	0	1048.64	57	67	2;3	0.00015485	99.688	27	84471000	0	0	0	0	0	0	0	0	2162600	2600000	1488100	2101900	0	0	6327100	6851600	0	1927200	2824800	7069200	0	0	1639600	4630900	0	0	1705300	0	4991700	5379400	6995100	8351800	0	0	0
GVVVAGR	2-succinyl-5-enolpyruvyl-6-hydroxy-3-cyclohexene-1-carboxylate synthase	Q8FFL1	menD	7	0	0	656.397	222	228	2	0.084886	62.338	1	4152400	0	0	0	0	0	0	0	0	0	0	0	0	0	0	0	0	0	0	0	0	0	0	0	0	0	0	0	0	0	0	0	0	859880	960870	0
HICIAPGSR	2-succinyl-5-enolpyruvyl-6-hydroxy-3-cyclohexene-1-carboxylate synthase	Q8FFL1	menD	9	0	0	1009.51	25	33	2	0.0024198	101.25	15	47878000	1358300	2935700	661130	1967100	0	1901500	1056700	1466100	0	0	0	0	2267000	3147700	0	0	1331200	781410	1427000	0	809400	970540	0	2002900	1539500	1516500	702160	1635600	1464900	1103000	1636300	0	0	0	1433600
ISDYLPEQGQLFVGNSLVVR	2-succinyl-5-enolpyruvyl-6-hydroxy-3-cyclohexene-1-carboxylate synthase	Q8FFL1	menD	20	0	0	2233.17	376	395	2;3	1.7067e-17	158.02	16	83158000	2202000	2548500	1181900	2355800	770340	1931100	2424500	2832600	1709600	1839500	2545100	1999400	1964400	2288800	2215700	3539900	727070	3327500	2436200	5755300	1090200	2312200	2199900	1430500	1713300	1018300	1341400	841820	2043600	2707700	2455200	3122700	0	768100	2890200
LAEQAMQAVIAR	2-succinyl-5-enolpyruvyl-6-hydroxy-3-cyclohexene-1-carboxylate synthase	Q8FFL1	menD	12	0	0	1299.7	352	363	2	9.4578e-07	135.02	43	132290000	1411800	857280	0	0	2011600	2331900	2404900	3000900	3242500	3355100	3836000	4050000	2544500	2421200	2905800	3975200	3346100	2933400	5250300	9728900	3239600	2301700	4030700	5399100	2834900	2502800	1582000	1639400	5042700	3216900	3664600	4012500	2159200	1287500	3718000
LIANIADWLELHPAEK	2-succinyl-5-enolpyruvyl-6-hydroxy-3-cyclohexene-1-carboxylate synthase	Q8FFL1	menD	16	0	0	1831.98	326	341	3	1.4324e-05	110.44	50	115760000	956640	0	1861100	2762700	2349000	2136100	3592200	3213800	3283400	4590000	4174600	4535000	2218500	1702900	3471300	4257500	2924900	2096600	3794400	6617100	2262200	2098800	3569300	0	2263300	2026500	2479500	1972400	3528200	2407300	3546300	2809700	1813000	1100400	3115600
LIDALSQLPAGYPVYSNR	2-succinyl-5-enolpyruvyl-6-hydroxy-3-cyclohexene-1-carboxylate synthase	Q8FFL1	menD	18	0	0	1976.04	396	413	2;3	6.4936e-40	203.17	51	160830000	1287800	3061600	0	1656300	3958100	4571500	2121000	4081700	4264700	2681600	5873600	3815100	4136900	3867400	4015900	5962500	1637200	2042900	2769000	4487900	5004700	3767200	4200900	3097500	3858100	2082000	1416500	2868900	6534900	5813000	6702100	7370600	2744900	1745600	5890300
LILLTADRPPELIDCGANQAIR	2-succinyl-5-enolpyruvyl-6-hydroxy-3-cyclohexene-1-carboxylate synthase	Q8FFL1	menD	22	1	0	2448.32	100	121	3	3.0281e-34	192.22	44	121320000	2506200	3636600	3308100	4475200	3571800	3811800	3699400	5921700	2020000	3476800	2050300	2692000	4188200	3399000	2916600	3867000	3787000	5127800	4744000	10101000	3899100	3219900	5215700	5391300	4046300	4172900	2338400	2866000	0	0	0	0	0	0	0
QPVAVIVTSGTAVANLYPALIEAGLTGEK	2-succinyl-5-enolpyruvyl-6-hydroxy-3-cyclohexene-1-carboxylate synthase	Q8FFL1	menD	29	0	0	2881.58	71	99	3	0.00026889	42.472	4	27680000	0	0	0	0	0	0	0	0	1135300	1542800	0	1812000	0	0	1414500	1381000	1088600	1163300	1550100	1587300	0	0	1305700	1604500	422610	0	0	0	0	1172400	726650	1115900	789840	1373800	0
RDAFGEAQLAHR	2-succinyl-5-enolpyruvyl-6-hydroxy-3-cyclohexene-1-carboxylate synthase	Q8FFL1	menD	12	1	0	1369.69	364	375	3	0.0015789	75.739	1	3878400	0	0	0	0	0	415080	0	0	468770	0	0	0	177750	0	510750	715470	0	0	0	0	0	0	0	0	0	0	0	0	0	404990	540310	0	0	0	0
RQPWCVEIPR	2-succinyl-5-enolpyruvyl-6-hydroxy-3-cyclohexene-1-carboxylate synthase	Q8FFL1	menD	10	1	0	1339.68	342	351	3	0.017731	54.784	3	14117000	0	0	0	0	0	0	0	0	0	0	0	0	421520	446770	1297500	1132700	0	0	0	0	0	0	0	0	0	0	0	0	1488900	1507900	2394200	2102700	0	255850	0
STPLTLAAAENSAFIHHTHFDER	2-succinyl-5-enolpyruvyl-6-hydroxy-3-cyclohexene-1-carboxylate synthase	Q8FFL1	menD	23	0	0	2564.24	34	56	4	0.074992	19.994	1	26094000	0	0	0	1970800	0	2484900	0	0	1775200	0	0	0	0	1880800	1902100	2334900	0	0	0	0	0	0	0	0	0	0	0	0	0	1731100	2240100	0	0	0	0
SVSAFNR	2-succinyl-5-enolpyruvyl-6-hydroxy-3-cyclohexene-1-carboxylate synthase	Q8FFL1	menD	7	0	0	779.393	2	8	2	0.039223	76.035	1	27621000	0	0	268710	571900	444590	724190	695610	1054300	1058900	927770	765030	736930	804760	0	0	1123700	0	0	1283800	2688400	716490	715280	844400	0	661460	361820	578420	0	1461400	1209900	1350800	943920	0	0	590880
TPTTTVIEMVVNDTDGAQTLQQLLAQVSHL	2-succinyl-5-enolpyruvyl-6-hydroxy-3-cyclohexene-1-carboxylate synthase	Q8FFL1	menD	30	0	0	3222.64	527	556	3	2.3327e-15	99.536	15	25564000	0	0	698770	0	0	0	0	0	756700	1172500	0	1160600	0	0	765830	1266400	1687000	2594200	1138800	3213000	0	1107600	2068500	2549700	1512200	1000500	0	0	0	1170100	0	822070	0	0	0
VALWAQTLGWPLIGDVLSQTGQPLPCADLWLGNAK	2-succinyl-5-enolpyruvyl-6-hydroxy-3-cyclohexene-1-carboxylate synthase	Q8FFL1	menD	35	0	0	3787.98	237	271	3;4	2.9938e-08	67.788	2	14513000	0	0	0	0	0	0	0	0	0	0	0	0	0	0	0	0	1487400	2167400	3119600	2853700	1695700	0	1654600	1534900	0	0	0	0	0	0	0	0	0	0	0
WAAVILEALTR	2-succinyl-5-enolpyruvyl-6-hydroxy-3-cyclohexene-1-carboxylate synthase	Q8FFL1	menD	11	0	0	1241.71	10	20	2	3.0972e-07	146.16	32	90535000	0	0	0	0	1303700	1841800	1406700	1287100	1721300	1677900	1466700	2099500	2291300	1287900	1298200	4780800	2482700	2611300	4715200	4730300	1828600	519500	2382000	2964800	1621700	1379000	1609100	0	5754400	3204200	5042400	4903300	1629400	0	3430000
AVLLGGAAIPVELTEQAR	2-succinylbenzoate--CoA ligase	P37353	menE	18	0	0	1807.02	242	259	2	1.0656e-05	115.66	19	64677000	933150	1691100	818170	1472900	896700	1203600	1310300	1169200	1341800	2025900	2352100	2037400	1338900	1558900	1268600	1544500	1177900	1532000	2990400	3234100	1388600	1229200	1004500	1802100	1412200	1567100	968770	1161500	1612300	1107200	1629700	1774300	894350	746660	0
IVNNEVWLR	2-succinylbenzoate--CoA ligase	P37353	menE	9	0	0	1141.62	300	308	2	0.0196	70.552	3	180970000	0	0	0	0	0	0	0	0	0	0	0	0	0	0	0	467900	0	0	176940000	0	0	0	0	2469500	0	0	0	0	1086500	0	0	0	0	0	0
VIAAHPAVLQVFIVPVADK	2-succinylbenzoate--CoA ligase	P37353	menE	19	0	0	1986.17	370	388	3	0.0021113	57.197	2	47265000	0	0	0	0	0	0	0	0	1821300	0	2992200	1646200	1347000	1252400	1876400	0	2022500	1761300	1993600	3843500	1602500	1265000	2198100	2084100	2272500	1177100	877530	2353800	1891600	1376500	0	1880200	948320	0	0
MLDQVCQLARNAGDAIMQVYDGTK	3(2),5-bisphosphate nucleotidase CysQ	Q8FAG5	cysQ	24	1	0	2696.27	1	24	3;4	6.1838e-23	147.75	127	469270000	8257100	4893700	7279600	6721400	6675800	6264500	6861700	3755400	6050700	11831000	8788900	11496000	10767000	11770000	5476100	4048200	16271000	16010000	10023000	10140000	17389000	24298000	13158000	15855000	3236700	6355100	1742100	5043200	2783900	4916800	3754100	2442800	25031000	27456000	25330000
PILGVVYAPVMNVMYSAAEGK	3(2),5-bisphosphate nucleotidase CysQ	Q8FAG5	cysQ	21	0	0	2208.13	110	130	2;3	5.2331e-23	154.52	101	504840000	951390	0	0	0	4934500	5737900	3214100	1473000	16856000	27366000	17966000	28317000	9656300	7078900	17112000	14772000	9921200	11516000	21065000	17982000	5943200	2352800	25596000	31645000	1181600	0	2122800	0	10987000	14831000	12014000	10780000	6424000	8964500	32708000
NAGDAIMQVYDGTK	3(2),5-bisphosphate nucleotidase CysQ	Q8FAG5	cysQ	14	0	0	1481.68	11	24	2	1.9996e-45	210.08	41	155470000	1545600	2357000	0	3513600	0	1230300	1818800	2270600	4357600	6230000	6333300	8047600	2966100	1995600	1916700	2230700	3501500	3348600	1626500	5165800	4123700	5591900	1922400	3256000	1033400	1395900	527620	1165700	2066200	2167200	2402400	2374300	9830400	5181800	11292000
ADNSPVTAADIAAHTVIMDGLR	3(2),5-bisphosphate nucleotidase CysQ	Q8FAG5	cysQ	22	0	0	2237.11	32	53	3	4.4416e-08	113.54	81	245000000	3507100	2026000	3042300	4013400	2320600	1956200	4151900	2958900	7359800	10239000	7875700	10361000	8036300	3825000	3938300	2877000	4645700	7029200	4018200	10238000	5351400	4496100	6294600	8959500	1940400	3247100	1176900	2463700	5878500	4009300	5500500	4037700	12175000	4853700	13439000
DARPPLVVISR	3(2),5-bisphosphate nucleotidase CysQ	Q8FAG5	cysQ	11	1	0	1221.72	146	156	2;3	0.0087236	80.871	18	261670000	3591300	5511500	1894300	5836400	2524900	3818700	3171100	5418700	7534200	6670400	9493600	7107900	6690800	5155800	3321400	3374400	7455700	8435100	2935100	5931900	5153000	3689000	6755800	2674500	2317900	3011800	710130	2148400	4561100	3556000	4050800	4804000	8417900	8120500	16415000
ESFLNPGFR	3(2),5-bisphosphate nucleotidase CysQ	Q8FAG5	cysQ	9	0	0	1065.52	234	242	2	0.0008764	119.75	39	237930000	2501300	4477700	2410600	4414900	1817100	3588400	1785700	4224800	7629200	5164100	8509000	6397400	7101600	4651800	3375400	3002400	5304600	5477300	4506200	6411700	4965600	4292200	5828100	6683100	1990800	1997800	886860	2017000	3905700	4129500	4150200	4029100	5932600	6903000	16471000
EYLQQLGEHQTTSIGSSLK	3(2),5-bisphosphate nucleotidase CysQ	Q8FAG5	cysQ	19	0	0	2118.06	165	183	2;3	1.7337e-179	343.29	119	778110000	13527000	16549000	13099000	17774000	9070100	14704000	8405300	8793200	20219000	28390000	21561000	28227000	18649000	20644000	9509100	11368000	4274900	7704300	3188800	10891000	6569000	4787700	5327200	7248900	7946100	9637300	3177100	8885100	8568500	9775700	9026900	10329000	52042000	50793000	64374000
FCLVAEGQAQLYPR	3(2),5-bisphosphate nucleotidase CysQ	Q8FAG5	cysQ	14	0	0	1650.82	184	197	2;3	1.1288e-14	156.36	24	90248000	1203400	853760	766650	1513900	0	773420	1254900	0	1119800	1106300	1480400	2786100	2702300	2421900	1333600	1587100	1892600	0	1177700	2113300	1900500	0	1779100	1032200	0	1037500	262900	0	1848500	0	1919000	2406100	4389800	3772600	11189000
FCLVAEGQAQLYPRFGPTNIWDTAAGHAVAAAAGAHVHDWQGK	3(2),5-bisphosphate nucleotidase CysQ	Q8FAG5	cysQ	43	1	0	4588.22	184	226	5;6	8.3057e-09	57.731	36	196730000	0	2644100	0	0	0	2024000	0	0	0	6867100	0	0	6236900	6762600	0	0	5483000	10998000	8004300	0	15399000	0	10449000	11298000	0	0	0	0	2285300	2896400	2554800	0	5130100	15363000	15028000
FGPTNIWDTAAGHAVAAAAGAHVHDWQGK	3(2),5-bisphosphate nucleotidase CysQ	Q8FAG5	cysQ	29	0	0	2955.42	198	226	4;5	2.6356e-06	67.418	55	428330000	0	0	0	2122900	0	2033000	0	0	9387300	8260300	15023000	12467000	9507200	8826000	4447000	4015900	20127000	24256000	11685000	25004000	19059000	13366000	19185000	21586000	0	5396900	2369000	0	2042900	9542500	7386900	6174700	17979000	10645000	43653000
MLDQVCQLAR	3(2),5-bisphosphate nucleotidase CysQ	Q8FAG5	cysQ	10	0	0	1232.6	1	10	2	0.00041138	112.94	1	17963000	0	0	0	0	0	0	0	0	1148900	1555700	1462200	1419100	1808900	0	0	0	0	0	0	0	1375800	1190000	0	0	0	0	0	0	0	387990	0	0	938570	1062600	0
MLDQVCQLARNAGDAIMQVYDGTKPMDVVSK	3(2),5-bisphosphate nucleotidase CysQ	Q8FAG5	cysQ	31	2	1	3452.66	1	31	4	9.1225e-13	87.485	13	36143000	2008500	0	0	0	0	0	0	0	0	0	0	0	0	0	0	0	3692100	5559800	2790300	2574200	2850400	2789400	4920100	4561200	0	0	0	0	0	0	0	0	0	0	0
NGEFTVNIALIDHGK	3(2),5-bisphosphate nucleotidase CysQ	Q8FAG5	cysQ	15	0	0	1626.84	95	109	3	0.017318	58.814	2	20854000	0	0	0	0	0	0	0	0	1258300	0	0	0	0	0	0	964340	0	1496100	0	0	1171200	0	0	0	0	0	0	0	0	0	0	0	1829200	1410500	4474200
PLDYTPRESFLNPGFRVSIY	3(2),5-bisphosphate nucleotidase CysQ	Q8FAG5	cysQ	20	2	0	2370.2	227	246	2;3	5.2396e-13	132.5	22	534390000	0	0	0	0	4982600	5337500	4230400	2943300	19833000	43115000	20256000	32803000	7499900	6886500	12901000	13755000	10889000	12144000	27474000	30608000	4924900	0	34408000	44336000	1659500	1335900	3479200	0	6791400	0	12501000	10644000	3615200	5237300	43688000
PMDVVSK	3(2),5-bisphosphate nucleotidase CysQ	Q8FAG5	cysQ	7	0	0	774.395	25	31	2	9.1622e-05	166.78	15	190830000	3013500	3360000	0	0	2301400	3165700	2252200	2228200	5406900	7286900	7297300	5715000	0	6341000	0	4667400	0	6350000	0	0	0	8006100	0	0	1537600	1950000	760910	1342600	3108800	3809100	2974500	2545200	14572000	14520000	12766000
QIQVRDARPPLVVISRSHADAELK	3(2),5-bisphosphate nucleotidase CysQ	Q8FAG5	cysQ	24	3	0	2697.5	141	164	4;5	0.015676	31.75	28	198540000	0	5272300	0	8687800	0	0	0	0	3516100	7641500	5496400	4163300	5818300	5515500	0	4165900	1647600	0	0	0	1801900	2718500	0	0	0	987130	1178600	0	2168400	0	1259400	0	18365000	19345000	22860000
RNGEFTVNIALIDHGK	3(2),5-bisphosphate nucleotidase CysQ	Q8FAG5	cysQ	16	1	0	1782.94	94	109	2;3;4	4.6883e-17	159.64	44	413750000	2913800	2567900	4192900	1991900	0	0	0	690540	10784000	2574800	6200400	14038000	12225000	11318000	0	8737800	11025000	8804600	5937100	6790000	11373000	13858000	11111000	13512000	5306300	8902700	2724200	6742500	2417200	4780500	5022000	2495900	7931000	10941000	54565000
TLTPDIPVLSEEDPPGWEVR	3(2),5-bisphosphate nucleotidase CysQ	Q8FAG5	cysQ	20	0	0	2249.12	54	73	2	1.1267e-32	185.2	24	74281000	977810	925140	0	0	0	825730	0	0	2380300	2513600	3224500	2031700	3156200	1072700	0	857730	1854500	2441100	1541100	4283200	1871600	1785100	2212800	2776200	1064600	1579300	0	720770	1787000	0	1866900	1100100	3536300	1783400	3951300
YWLVDPLDGTK	3(2),5-bisphosphate nucleotidase CysQ	Q8FAG5	cysQ	11	0	0	1305.66	79	89	2	0.0020244	85.813	13	153870000	0	0	0	848370	0	0	0	0	0	0	981350	0	12549000	2649400	0	1023900	6890400	7380200	5479800	12815000	6520500	4651000	10937000	13060000	583800	914390	759470	3083600	1138000	1351900	0	0	0	8199300	15558000
PAGVLCELTNDDGTMARAPECIEFANK	3,4-dihydroxy-2-butanone 4-phosphate synthase	Q8FDH9	ribB	27	1	0	2978.36	168	194	3;4	1.3034e-29	144.4	79	386630000	22313000	29618000	29525000	32321000	14184000	15369000	9433600	5206300	3814900	6376300	0	4307100	6235400	7664200	10174000	13189000	4064800	5049500	9133100	4473200	6523800	10985000	7465500	7121800	5038300	11922000	3552000	4918900	8476500	7418100	9299100	5633600	0	0	0
MNQTLLSSFGTPFER	3,4-dihydroxy-2-butanone 4-phosphate synthase	Q8FDH9	ribB	15	0	0	1726.83	1	15	2;3	1.3909e-125	298.7	191	2009300000	30524000	33769000	27041000	45945000	22860000	28963000	32698000	37042000	61723000	77454000	86570000	83760000	27656000	18061000	52055000	65100000	33919000	37322000	97345000	173220000	28045000	20988000	81651000	101490000	32727000	18369000	17228000	17019000	83195000	78903000	62228000	68937000	980910	531710	3615300
HNMALVTIEDLVAYR	3,4-dihydroxy-2-butanone 4-phosphate synthase	Q8FDH9	ribB	15	0	0	1743.9	195	209	2;3	4.5084e-20	170.35	53	192830000	1834200	2306700	3323600	6489000	2639300	0	3951800	4230500	9755300	10156000	9478300	10011000	2680000	1861400	3254600	5697600	5173300	5886700	5972400	17539000	3583900	1927600	10856000	13146000	2405000	2619500	1480500	1407000	4300100	6469000	4874300	4055200	0	0	0
HNMALVTIEDLVAYRQAHERK	3,4-dihydroxy-2-butanone 4-phosphate synthase	Q8FDH9	ribB	21	2	0	2493.29	195	215	3;4;5;6	5.8544e-09	106.93	127	1022400000	25932000	28865000	25197000	37075000	11778000	26098000	11603000	7679000	40802000	73525000	57136000	67803000	11797000	15264000	21727000	30431000	21806000	7343800	31069000	29078000	21224000	23589000	64678000	47336000	16040000	18351000	9095100	13624000	18111000	21399000	18527000	12255000	0	0	0
GVMVLDDEDR	3,4-dihydroxy-2-butanone 4-phosphate synthase	Q8FDH9	ribB	10	0	0	1147.52	28	37	2	0.00029009	117.52	28	152590000	6395400	6078700	3944500	8392500	2133800	2826600	1855800	2856200	6290800	4700100	7946800	7265000	3532500	4609000	4040000	5269100	0	0	4849800	5983500	2039200	2983600	0	3019400	0	6992000	0	4435300	5240000	3623900	3057700	2697600	0	0	0
GGHTEATIDLMTLAGFK	3,4-dihydroxy-2-butanone 4-phosphate synthase	Q8FDH9	ribB	17	0	0	1760.88	151	167	2;3	3.6396e-29	191.96	118	971080000	26733000	26468000	31689000	56771000	17711000	18628000	20977000	23766000	30249000	30404000	35527000	24578000	15774000	13096000	23564000	22266000	25438000	30770000	25730000	57820000	15564000	14541000	38733000	67165000	13818000	16329000	9568000	16232000	20415000	21485000	15880000	20637000	0	0	0
APECIEFANK	3,4-dihydroxy-2-butanone 4-phosphate synthase	Q8FDH9	ribB	10	0	0	1177.54	185	194	2	1.7779e-05	145.99	57	379280000	15815000	19402000	10823000	26936000	4926200	6881900	7220500	8733600	7998300	6788100	7920000	7331400	7825600	7605400	10636000	9023600	5295700	5306100	11245000	15753000	4350100	3701400	12204000	14294000	7134800	8933800	3407900	8746900	12942000	10022000	9565300	9419300	0	455000	775500
AQAGGVLTR	3,4-dihydroxy-2-butanone 4-phosphate synthase	Q8FDH9	ribB	9	0	0	871.488	142	150	2	0.00052988	125.74	45	994250000	24969000	34814000	22151000	51768000	11963000	16336000	14200000	25065000	34891000	32591000	42568000	30895000	15744000	13079000	22236000	24499000	20739000	22108000	31594000	52070000	18477000	15156000	43605000	46935000	17734000	15820000	6876900	15033000	24006000	24642000	22999000	20583000	1104600	695260	1413300
GVMVLDDEDRENEGDMIFPAETMTVEQMALTIR	3,4-dihydroxy-2-butanone 4-phosphate synthase	Q8FDH9	ribB	33	1	0	3754.72	28	60	3;4	4.715e-28	128.47	85	230650000	3975200	0	8058500	5217300	3472500	0	7074400	3668500	7252200	15840000	10893000	17432000	4774200	2935900	4760900	8188300	5733500	6913200	6273100	13910000	1852900	3821700	8471900	11666000	3449700	6681900	953180	3290700	8567200	5970200	5342200	4653600	0	0	0
HGSGIVCLCITDDR	3,4-dihydroxy-2-butanone 4-phosphate synthase	Q8FDH9	ribB	14	0	0	1601.73	61	74	2;3	2.0006e-45	210.07	81	442400000	14321000	16045000	17004000	36394000	11503000	12699000	12314000	15954000	3082000	3692700	3301200	4913700	12687000	11834000	23926000	23978000	7377700	9417400	11390000	21236000	5462300	5721400	14441000	23725000	17546000	25194000	7691300	17574000	0	0	0	0	0	0	0
HGSGIVCLCITDDRR	3,4-dihydroxy-2-butanone 4-phosphate synthase	Q8FDH9	ribB	15	1	0	1757.83	61	75	3	0.020643	49.298	2	21787000	0	732130	1076200	2886800	0	1244100	878900	0	0	0	798870	0	1286900	1038000	3583500	3379300	0	0	0	0	0	0	0	0	0	0	0	0	0	0	0	0	0	0	0
NQTLLSSFGTPFER	3,4-dihydroxy-2-butanone 4-phosphate synthase	Q8FDH9	ribB	14	0	0	1595.79	2	15	2	2.5072e-95	275.66	45	281240000	6442700	7717400	5394500	11118000	4497200	6107800	6369100	5917500	8894800	9066100	10623000	7835500	7564300	4929500	8510600	7462100	9890300	8985900	6522700	12439000	7605900	5250800	8183100	10564000	4637100	4242600	1779200	3672900	11064000	7342300	5464400	5254100	0	0	0
PAGVLCELTNDDGTMAR	3,4-dihydroxy-2-butanone 4-phosphate synthase	Q8FDH9	ribB	17	0	0	1818.82	168	184	2	2.1677e-50	219.03	12	76254000	1346900	0	1100500	1769700	995470	0	1158900	1152800	1248300	1825700	2445400	2559100	1329400	963180	690380	1206400	2128500	3657300	4289800	13659000	3298200	2568700	4323500	5286500	0	529840	0	341960	2051100	2797100	1538100	1752500	0	0	0
PSDLNRPGHVFPLR	3,4-dihydroxy-2-butanone 4-phosphate synthase	Q8FDH9	ribB	14	1	0	1603.86	128	141	3;4	0.034777	47.242	2	16512000	596120	1732900	0	0	0	393390	0	0	966040	444460	5159400	1377200	298520	0	478330	0	0	0	0	0	0	0	0	0	0	0	0	1197000	1457800	943640	648870	0	0	0	0
PSDLNRPGHVFPLRAQAGGVLTRGGHTEATIDLMTLAGFK	3,4-dihydroxy-2-butanone 4-phosphate synthase	Q8FDH9	ribB	40	3	0	4200.2	128	167	5;6;7	5.3242e-08	54.596	117	381380000	7167200	8134000	9395900	17247000	3313300	4992600	3699100	0	14307000	24412000	34302000	28629000	7784300	5147500	9657500	17392000	0	870910	4397300	11454000	6851800	8566800	8942700	9037700	8528700	12498000	2050900	11369000	13400000	9723700	7997800	2765600	0	0	0
VENALAALR	3,4-dihydroxy-2-butanone 4-phosphate synthase	Q8FDH9	ribB	9	0	0	955.545	16	24	2	3.0463e-10	188.87	58	2655200000	53921000	69578000	44497000	114150000	28347000	38031000	35148000	48815000	93221000	93205000	95515000	88271000	49022000	37088000	76056000	88640000	41105000	40419000	91183000	174610000	35622000	25771000	94007000	122040000	61118000	54246000	19654000	46239000	73828000	85908000	71755000	70024000	2425200	1542600	3815600
MESLLTLPLAGEAR	3,5-cyclic adenosine monophosphate phosphodiesterase CpdA	P0AEW4	cpdA	14	0	0	1499.8	1	14	2	0.0009255	86.498	2	12547000	0	0	0	0	0	0	529860	0	0	1755300	1295600	0	1319400	0	579980	589200	0	0	0	0	0	563990	0	0	0	511430	347030	0	0	821860	0	0	974950	556220	0
APCVWLPGNHDFQPAMYSALQDAGISPAK	3,5-cyclic adenosine monophosphate phosphodiesterase CpdA	P0AEW4	cpdA	29	0	0	3140.48	86	114	3	2.4403e-18	122.65	3	18326000	0	0	0	0	0	0	0	0	0	0	0	0	0	0	0	0	1897600	1771000	0	3720600	1777500	0	0	0	1533600	1581000	822350	1249000	0	1086300	0	0	1011700	0	0
ILQITDTHLFAQK	3,5-cyclic adenosine monophosphate phosphodiesterase CpdA	P0AEW4	cpdA	13	0	0	1526.85	17	29	3	0.0011217	75.819	17	151230000	1452300	1695000	902480	2094800	0	2980800	1929500	2879200	4338400	3652400	4136000	3051100	3100200	3645400	3534500	3861100	4854200	5354900	3248100	7328200	2823600	0	5626300	8705700	2850600	1125100	2012400	1371700	5245600	4706600	3507700	3637700	2701300	2442500	5528600
LLATPSTCVQFK	3,5-cyclic adenosine monophosphate phosphodiesterase CpdA	P0AEW4	cpdA	12	0	0	1363.72	217	228	2	3.0964e-08	146.16	10	52887000	0	0	0	0	0	0	0	0	1114100	1253000	1686000	1211500	0	758790	3017000	2276500	2416600	0	2415600	3955200	0	0	4568000	4316400	0	0	0	0	3423600	0	2014800	2563200	0	961860	4185100
NAGELDTVLAK	3,5-cyclic adenosine monophosphate phosphodiesterase CpdA	P0AEW4	cpdA	11	0	0	1129.6	182	192	2	5.1654e-09	155.88	27	169900000	1980800	2730200	1442700	2957300	1798700	0	2337100	0	5277900	4571300	5366100	4633800	4692700	4282800	3711300	6218800	4808600	4130800	2554200	4820200	4456400	0	3917500	5405600	4530700	3308000	2092800	3199400	5337200	4407400	4271800	3897200	4941900	3229800	5624900
TLELHADGTLTTEVHR	3,5-cyclic adenosine monophosphate phosphodiesterase CpdA	P0AEW4	cpdA	16	0	0	1791.91	245	260	3	2.5935e-14	155.09	7	25256000	0	0	0	0	0	0	0	0	0	783570	2370300	0	0	0	907900	1146800	0	0	0	0	0	0	0	0	1236100	0	487430	993720	1635400	1385400	0	837860	2208000	0	1721700
VVNVGDVVEVMVLDIDEER	30S ribosomal protein S1	P0AG68	rpsA	19	0	0	2128.07	321	339	2;3	7.1352e-66	235.21	199	623390000	4645300	2988700	6956100	7294500	8650600	7172900	20183000	18417000	23264000	28165000	28593000	24498000	14914000	11612000	17651000	16443000	5236800	8553400	4221400	9602500	6945700	12560000	4888500	5087600	10871000	15534000	15901000	10271000	21986000	23734000	28033000	17683000	18163000	10312000	12450000
VVNVGDVVEVMVLDIDEERRRISLGLK	30S ribosomal protein S1	P0AG68	rpsA	27	3	0	3051.68	321	347	3;4;5	8.0005e-25	128.01	300	35522000000	685840000	854970000	252580000	1121900000	224310000	1206600000	223210000	559200000	980740000	1239200000	1214400000	1181800000	1080400000	1136300000	236830000	902950000	261960000	923240000	1248500000	564330000	341150000	2013900000	1022100000	1095300000	816700000	1009000000	724520000	828590000	823620000	842970000	103500000	660450000	180540000	818360000	804580000
QEDANFSNNAMAEAFK	30S ribosomal protein S1	P0AG68	rpsA	16	0	0	1785.76	537	552	2;3	1.6009e-62	249.36	320	6576800000	123240000	159330000	140860000	177490000	153150000	185990000	153620000	110320000	142000000	251500000	164280000	209670000	122250000	142590000	128540000	117990000	147780000	169520000	241370000	190950000	235270000	367740000	138770000	214210000	99452000	103960000	101790000	99262000	78729000	121260000	110520000	110630000	97358000	102130000	92385000
NLTDYGAFVDLGGVDGLLHITDMAWK	30S ribosomal protein S1	P0AG68	rpsA	26	0	0	2820.38	201	226	2;3;4	1.7427e-77	217.1	929	18537000000	344270000	209160000	462740000	277400000	459940000	435560000	79811000	222620000	363270000	733590000	472610000	691250000	367260000	391510000	427960000	463460000	511020000	565320000	891300000	563790000	725910000	911750000	605670000	787910000	366230000	361050000	307370000	344090000	351630000	437410000	303720000	276620000	308420000	331340000	232900000
MTESFAQLFEESLK	30S ribosomal protein S1	P0AG68	rpsA	14	0	0	1658.79	1	14	2;3	3.3463e-155	340.92	352	8022000000	93263000	134970000	100720000	131800000	173250000	220350000	160380000	137440000	214780000	389710000	249150000	337940000	181410000	201060000	182240000	173910000	185350000	188830000	295720000	235560000	261450000	327840000	166040000	235300000	147690000	88669000	156500000	94173000	156620000	181100000	139870000	175760000	98085000	110300000	136870000
LTGRVTNLTDYGCFVEIEEGVEGLVHVSEMDWTNK	30S ribosomal protein S1	P0AG68	rpsA	35	1	0	3996.89	280	314	3;4;5	1.1738e-54	159.75	697	4277000000	82957000	59733000	136030000	100940000	108750000	96751000	105150000	52535000	71919000	189320000	115490000	144100000	88510000	101080000	90070000	79159000	90279000	102030000	193460000	104290000	114360000	219210000	132010000	185350000	70332000	93758000	53267000	79200000	72831000	93320000	81540000	71010000	68299000	77269000	48810000
AVIESENSAERDQLLENLQEGMEVK	30S ribosomal protein S1	P0AG68	rpsA	25	1	0	2830.37	172	196	3;4	2.2467e-38	181.51	151	885000000	23014000	12873000	19945000	34239000	28830000	27441000	63214000	49980000	22754000	26878000	16048000	18750000	20511000	7007900	22488000	12001000	14075000	9156100	8956600	34770000	7138400	11517000	39074000	50256000	11454000	14703000	16124000	9472600	15412000	19259000	26368000	16626000	7467500	5348600	7001500
RAVIESENSAERDQLLENLQEGMEVK	30S ribosomal protein S1	P0AG68	rpsA	26	2	0	2986.47	171	196	3;4	3.3212e-27	161.2	149	1119600000	12981000	13655000	18218000	35659000	25305000	22207000	56568000	48733000	24156000	31475000	22468000	19825000	21819000	6575000	24607000	8004200	34705000	35924000	8814500	44870000	15911000	22877000	59719000	91957000	62128000	6997300	12324000	38848000	12360000	12713000	22968000	14251000	9073100	4219300	8307400
RVKHPSEIVNVGDEITVK	30S ribosomal protein S1	P0AG68	rpsA	18	2	1	2019.11	227	244	3	3.5158e-08	129.43	5	4354000	0	0	0	0	0	0	0	0	0	0	0	0	0	0	0	0	0	0	0	0	0	0	0	0	0	0	0	0	0	0	0	0	0	0	0
QLGEDPWVAIAKRYPEGTK	30S ribosomal protein S1	P0AG68	rpsA	19	2	1	2157.12	261	279	3	0.018917	55.437	2	13905000	0	0	0	0	0	0	0	0	0	0	0	0	0	976440	0	0	0	0	0	0	0	0	1851500	0	0	0	0	0	0	0	0	0	0	0	0
QLAEDPFNNWVALNKK	30S ribosomal protein S1	P0AG68	rpsA	16	1	1	1885.97	435	450	2	5.6338e-41	212.39	5	3899900	0	0	0	0	0	0	0	0	0	0	0	0	0	0	0	0	0	0	0	0	0	0	0	0	0	0	0	0	0	0	0	0	0	0	0
KGDEIAAVVLQVDAERERISLGVK	30S ribosomal protein S1	P0AG68	rpsA	24	3	1	2594.44	411	434	3;4;5	1.0096e-14	114.87	295	19151000000	271310000	372410000	63366000	572020000	369140000	501390000	379090000	333210000	483670000	793920000	567010000	603960000	409740000	453970000	327560000	352290000	419700000	362260000	480390000	406080000	526140000	654800000	524560000	535800000	479710000	470900000	359830000	325910000	334270000	385000000	247350000	407640000	303090000	395190000	510450000
DTLHLEGKELEFK	30S ribosomal protein S1	P0AG68	rpsA	13	1	1	1557.8	143	155	2;3	4.0203e-11	159.52	5	21230000	0	0	0	0	0	0	0	0	0	0	0	0	0	0	0	0	0	0	0	0	0	0	0	0	0	0	0	0	0	0	0	0	0	0	0
AYEDAETVTGVINGKVK	30S ribosomal protein S1	P0AG68	rpsA	17	1	1	1792.92	101	117	2	4.2833e-34	195.6	4	5371900	0	0	0	0	0	0	0	0	0	0	0	0	0	0	0	0	0	0	0	0	0	0	0	0	0	0	0	0	0	0	0	0	0	0	0
AFLPGSLVDVR	30S ribosomal protein S1	P0AG68	rpsA	11	0	0	1172.66	129	139	2	2.7214e-06	136.5	50	753990000	9155100	12686000	7754500	16104000	11730000	18137000	16719000	24410000	14508000	13512000	18066000	13142000	16829000	13893000	12556000	12206000	23574000	0	10868000	0	21814000	20489000	21823000	20124000	30412000	21887000	23349000	21208000	13945000	17642000	19515000	12332000	10014000	14039000	13597000
AFLPGSLVDVRPVR	30S ribosomal protein S1	P0AG68	rpsA	14	1	0	1524.88	129	142	2;3	6.7584e-06	128.21	130	7418400000	73691000	95987000	51765000	117420000	118820000	159660000	149670000	180580000	146630000	149430000	196740000	158960000	156060000	112520000	123320000	114820000	267920000	259640000	180110000	373450000	188220000	125130000	311940000	346900000	172200000	91101000	128530000	94826000	196210000	184540000	226580000	208330000	107380000	78965000	218490000
AISLSVR	30S ribosomal protein S1	P0AG68	rpsA	7	0	0	744.449	514	520	2	0.0038579	148.33	43	1285500000	2435800	779390	1489800	5314800	13797000	25340000	15095000	20682000	30491000	26028000	32107000	29041000	13401000	10750000	26914000	32811000	35876000	4744600	111690000	158180000	4542400	3521100	113690000	155390000	9387300	2868200	21492000	2765400	24454000	45520000	56613000	59273000	4944800	1574600	13693000
ANPWQQFAETHNK	30S ribosomal protein S1	P0AG68	rpsA	13	0	0	1569.73	351	363	2;3	6.1866e-34	234.87	234	11295000000	85390000	56607000	84118000	67269000	238530000	239310000	228280000	125430000	309410000	471980000	389790000	411580000	217090000	234530000	281750000	287160000	411820000	321910000	617830000	494680000	354350000	308970000	420470000	532390000	187590000	93577000	318390000	109690000	216200000	358960000	255950000	194130000	141340000	142830000	150700000
ASEASRDRVEDATLVLSVGDEVEAK	30S ribosomal protein S1	P0AG68	rpsA	25	2	0	2645.31	480	504	4	0.067085	27.554	1	19901000	0	0	0	4256800	0	0	0	2548700	3473000	0	0	0	0	0	2020700	0	0	0	0	0	0	0	0	0	0	0	698730	0	0	0	2307200	1288100	0	0	0
AYEDAETVTGVINGK	30S ribosomal protein S1	P0AG68	rpsA	15	0	0	1565.76	101	115	2;3	6.1491e-74	269.88	239	7726500000	117870000	189290000	167890000	239770000	176160000	212150000	176320000	139420000	167720000	272620000	254530000	261620000	185530000	184380000	158770000	129670000	133960000	124630000	181800000	143390000	209940000	317920000	147120000	170040000	153630000	147400000	141170000	135540000	130600000	167530000	149950000	154950000	137910000	149410000	128810000
DAIATVNK	30S ribosomal protein S1	P0AG68	rpsA	8	0	0	830.45	529	536	2	0.00031502	176.44	79	4471700000	70139000	121030000	57997000	110580000	65965000	128640000	65704000	85231000	130350000	133550000	144390000	96718000	84196000	99878000	103550000	115810000	84134000	107160000	151300000	140920000	96580000	173500000	93894000	119750000	101560000	76510000	89315000	83002000	76986000	120860000	76273000	92612000	74184000	83481000	76116000
DQLLENLQEGMEVK	30S ribosomal protein S1	P0AG68	rpsA	14	0	0	1644.8	183	196	2	1.7561e-36	204.67	27	150250000	2508900	1846400	1111900	2582800	2817100	1771400	5389100	3441200	2831500	4530200	4941900	4219700	3110800	2100200	3017200	3011100	1997700	2446100	3699700	6705900	2450800	2946300	3358600	4101400	1771000	3452700	3244700	2271800	3702500	4878800	5247400	4920900	2718100	2967400	4352600
DRVEDATLVLSVGDEVEAK	30S ribosomal protein S1	P0AG68	rpsA	19	1	0	2044.03	486	504	2;3	5.8463e-10	149.82	45	238410000	3992300	0	2430000	0	4486600	4299800	8828000	8601000	10491000	10830000	1683300	7790200	8061700	3965900	7943000	5987200	0	2406100	0	4057600	1169400	3575700	0	3662500	3049600	4767500	7753300	5709100	12491000	10155000	11702000	8717000	7032600	3444300	0
DTLHLEGK	30S ribosomal protein S1	P0AG68	rpsA	8	0	0	911.471	143	150	2;3	6.8131e-05	167.9	109	4323800000	53892000	78621000	44122000	128140000	37054000	71633000	69584000	134680000	103970000	79710000	88910000	66462000	117990000	94818000	58642000	67086000	137730000	131580000	53641000	129190000	98761000	101010000	115440000	138100000	123500000	89860000	112830000	84926000	85138000	86626000	94211000	86043000	86824000	103630000	95196000
DVVLVDAGLK	30S ribosomal protein S1	P0AG68	rpsA	10	0	0	1027.59	34	43	2	0.00024744	128.91	139	13256000000	175470000	349520000	195650000	351860000	232960000	439790000	228550000	244320000	346010000	508310000	408240000	380690000	294230000	326530000	288690000	293690000	244290000	275360000	404600000	346770000	344450000	434570000	236620000	325630000	264310000	238280000	249150000	225520000	230920000	317420000	243620000	262330000	210000000	229680000	243460000
EIETRPGSIVR	30S ribosomal protein S1	P0AG68	rpsA	11	1	0	1255.69	15	25	2	0.0092694	93.442	6	134300000	0	4846800	0	5011900	0	0	0	0	10613000	9669900	0	0	0	4022200	5400300	4476100	6144700	3942200	0	0	7007300	5145800	5540800	8397400	4309400	2900400	0	3941600	6143500	0	0	6428200	0	0	0
EIETRPGSIVRGVVVAIDK	30S ribosomal protein S1	P0AG68	rpsA	19	2	0	2037.16	15	33	2;3;4	1.2348e-07	120.99	181	14611000000	129300000	373750000	254010000	401520000	147150000	417620000	171210000	337120000	483830000	624720000	543320000	456920000	445220000	512900000	204710000	401090000	211520000	274180000	377530000	238780000	292530000	273240000	515270000	320630000	212410000	263160000	264750000	155220000	269900000	155930000	344500000	344180000	328870000	163060000	403070000
FDRERTRVSLGLK	30S ribosomal protein S1	P0AG68	rpsA	13	3	0	1575.88	248	260	2;3;4	3.8581e-06	122.55	69	1843300000	14425000	26776000	8015000	26379000	47238000	61099000	40482000	41743000	26788000	37547000	28923000	31927000	51711000	56318000	9772000	17485000	64633000	57674000	11519000	124620000	60169000	58235000	123610000	226030000	10407000	14004000	15318000	2894000	8103000	16500000	91475000	64904000	6658900	5922400	16369000
FTGVDRK	30S ribosomal protein S1	P0AG68	rpsA	7	1	0	821.44	505	511	2	0.0051653	129.68	45	7719900000	81669000	146450000	76391000	149230000	94120000	191360000	100790000	153350000	226110000	85182000	194810000	119210000	147210000	157480000	167470000	202350000	200410000	138920000	201370000	249960000	138910000	170430000	162620000	217420000	252880000	226010000	189130000	200690000	143860000	176920000	195720000	191060000	147480000	127230000	154490000
GAIVTGKVTAVDAK	30S ribosomal protein S1	P0AG68	rpsA	14	1	1	1328.77	451	464	2	0.058694	94.007	1	1830400	0	0	0	0	0	0	0	0	0	0	0	0	0	0	0	0	0	0	0	0	0	0	0	0	0	0	0	0	0	0	0	0	0	0	0
GATVELADGVEGYLR	30S ribosomal protein S1	P0AG68	rpsA	15	0	0	1548.78	465	479	2;3	4.477e-46	213.99	137	1228500000	19316000	20335000	13919000	26150000	24214000	24797000	40091000	42313000	48932000	60090000	34101000	31794000	40577000	12605000	37997000	24115000	16569000	17176000	14905000	57874000	19567000	20907000	17771000	29773000	16264000	15727000	22875000	18497000	35927000	41053000	44372000	37688000	21554000	8969800	12521000
GATVELADGVEGYLRASEASRDRVEDATLVLSVGDEVEAK	30S ribosomal protein S1	P0AG68	rpsA	40	3	0	4176.08	465	504	4;5	5.8097e-07	53.682	296	1233800000	25264000	19429000	23284000	30119000	31732000	35644000	20658000	16773000	26554000	63600000	46644000	92265000	18603000	27976000	7063500	25032000	3200700	8214300	11939000	18986000	29232000	37593000	12161000	22860000	27906000	25467000	17998000	26358000	25823000	16458000	17458000	39632000	28920000	31312000	29085000
GDEIAAVVLQVDAER	30S ribosomal protein S1	P0AG68	rpsA	15	0	0	1583.82	412	426	2	0.00055299	93.226	1	6629100	0	0	0	0	0	0	617210	0	0	0	1861900	1176400	0	0	0	0	0	0	0	0	0	0	0	0	0	0	718880	0	0	607700	400140	0	0	0	0
GDEIAAVVLQVDAERER	30S ribosomal protein S1	P0AG68	rpsA	17	1	0	1868.96	412	428	3	0.00037285	84.297	42	113330000	2593600	2680100	402590	862860	2460600	2853300	3474700	3428300	4881900	5399900	6395400	4668600	2691900	0	3649100	3579000	0	2726000	0	2126700	0	3047500	0	0	1785200	2197300	2347500	0	3482200	2361100	6184500	3423300	2159800	1822100	3844400
GDEIAAVVLQVDAERERISLGVK	30S ribosomal protein S1	P0AG68	rpsA	23	2	0	2466.34	412	434	3;4	1.0873e-08	93.371	173	2848100000	53906000	82920000	50957000	100320000	54470000	96009000	65349000	59166000	73507000	107810000	93550000	102120000	54838000	57097000	15726000	59681000	41632000	40000000	54491000	43345000	57484000	94053000	48776000	55088000	50440000	66122000	55797000	45088000	45923000	62279000	50722000	50266000	52409000	68756000	68644000
GGFTVELNGIR	30S ribosomal protein S1	P0AG68	rpsA	11	0	0	1161.61	118	128	2	1.2788e-24	166.69	98	4978200000	42232000	51808000	50357000	128970000	68059000	106150000	94902000	124010000	93076000	92283000	103360000	79317000	102340000	83279000	93247000	84399000	180970000	202160000	120740000	258720000	129590000	98806000	180200000	249910000	133050000	90865000	111180000	89872000	92989000	102180000	145610000	127190000	64299000	58347000	113760000
GGFTVELNGIRAFLPGSLVDVRPVR	30S ribosomal protein S1	P0AG68	rpsA	25	2	0	2668.48	118	142	4	0.013094	38.949	2	13925000	0	0	0	1414200	0	0	0	1269600	0	0	0	0	791070	0	0	0	0	0	0	0	0	0	0	0	0	562120	0	0	864750	551570	0	0	1091800	1020400	3703700
GVVVAIDK	30S ribosomal protein S1	P0AG68	rpsA	8	0	0	799.48	26	33	2	0.0035028	116.37	53	430890000	5845600	0	4602300	7339100	5242300	8120200	7151100	10908000	0	13032000	12541000	11764000	9151800	7366100	11946000	9645900	12579000	10147000	11333000	26772000	17545000	13103000	11806000	19495000	7686500	9416700	7832900	7199300	8598500	13721000	13835000	12023000	5443300	6067000	6842300
HPSEIVNVGDEITVK	30S ribosomal protein S1	P0AG68	rpsA	15	0	0	1635.85	230	244	2;3	3.5878e-61	252.12	285	6795500000	88120000	86465000	86408000	83634000	124100000	190930000	108810000	111280000	205060000	260430000	225670000	227380000	148270000	172740000	118080000	124510000	112270000	95817000	76018000	131440000	117200000	213010000	132390000	130540000	205300000	184000000	171850000	164620000	87452000	125910000	103220000	92462000	171040000	183000000	177430000
KGDEIAAVVLQVDAER	30S ribosomal protein S1	P0AG68	rpsA	16	1	1	1711.91	411	426	2;3	3.551e-19	169.72	15	129070000	1716100	2190100	0	2657800	1159500	1835700	2500500	3629200	5714500	3845600	7131800	7390300	0	389790	0	685000	0	0	0	0	0	0	0	0	4153800	4068700	7801100	3917900	5470500	7430200	6326800	5302000	3318200	1764100	0
KGDEIAAVVLQVDAERER	30S ribosomal protein S1	P0AG68	rpsA	18	2	1	1997.05	411	428	3;4	0.00076434	98.227	27	551700000	5566500	10377000	0	20591000	0	11138000	0	20029000	22379000	5699600	32349000	25581000	14680000	11041000	13464000	18447000	9452100	13422000	5461800	15576000	8884800	13174000	11226000	13602000	598550	2463400	15534000	8759800	19408000	15333000	17140000	15831000	13305000	10973000	21147000
NAQGELEIQVGDEVDVALDAVEDGFGETLLSR	30S ribosomal protein S1	P0AG68	rpsA	32	0	0	3387.63	55	86	3;4	2.1716e-35	155.09	90	115960000	2806200	237820	2689200	1801600	987910	592140	6324700	4380000	4969900	9785300	4448700	8901600	4563500	1988400	4177500	1048200	951130	0	964230	3303500	1162300	4508800	0	1442600	1491100	2866100	1858300	578360	4483600	4600600	4763400	3059300	3421300	1997600	0
NAQGELEIQVGDEVDVALDAVEDGFGETLLSREK	30S ribosomal protein S1	P0AG68	rpsA	34	1	0	3644.77	55	88	3;4;5	1.6075e-63	178.41	1135	5130600000	124450000	121800000	184780000	139190000	161320000	185620000	190330000	95784000	74508000	226530000	133330000	230810000	87276000	95179000	155000000	108740000	74756000	63721000	147280000	118640000	132410000	135040000	105760000	119190000	94772000	96941000	90662000	63493000	119410000	130210000	86282000	120890000	95484000	142790000	101640000
NRAISLSVR	30S ribosomal protein S1	P0AG68	rpsA	9	1	0	1014.59	512	520	2	0.0087044	117.71	2	4615100	0	0	0	0	0	0	0	0	0	0	2742200	1872900	0	0	0	0	0	0	0	0	0	0	0	0	0	0	0	0	0	0	0	0	0	0	0
NRAISLSVRAK	30S ribosomal protein S1	P0AG68	rpsA	11	2	0	1213.73	512	522	2;3;4	1.3138e-15	201.09	61	1751200000	1127100	2976200	0	0	12864000	24106000	15289000	20648000	80558000	100640000	113120000	118740000	13200000	12226000	32353000	101070000	16757000	12513000	52803000	156450000	5861000	692490	73820000	65693000	6536800	207650	52653000	411670	53262000	91343000	111020000	83017000	1022100	1790100	21029000
QLAEDPFNNWVALNK	30S ribosomal protein S1	P0AG68	rpsA	15	0	0	1757.87	435	449	2;3	6.2209e-118	307.43	333	15316000000	359910000	203060000	376400000	260850000	401420000	96155000	355160000	169740000	329270000	606550000	385110000	500640000	298530000	332340000	325300000	293130000	423370000	427670000	673810000	525380000	525860000	707800000	414430000	492820000	286030000	266190000	289730000	267370000	275940000	335160000	274000000	265250000	212180000	227890000	192950000
QLGEDPWVAIAK	30S ribosomal protein S1	P0AG68	rpsA	12	0	0	1325.7	261	272	1;2;3	9.1278e-26	216.84	308	21209000000	447280000	272560000	510510000	302290000	526830000	412650000	429540000	218930000	399080000	813880000	489370000	649380000	367710000	463280000	437510000	415900000	544390000	647890000	971500000	697940000	653900000	1048100000	526630000	745780000	396350000	386310000	393460000	412560000	412910000	436830000	405710000	342320000	311060000	301160000	265970000
RAVIESENSAER	30S ribosomal protein S1	P0AG68	rpsA	12	1	0	1359.67	171	182	2	3.6495e-18	182.37	21	44763000	710550	945690	585680	1471500	874430	987610	1300800	2391300	1237300	877670	694800	627170	1060900	526930	807150	996460	526390	611670	585280	1616600	641840	831200	1050300	962880	579920	790000	604330	650370	1270100	1256800	2127300	1786500	583380	585620	557740
RHEAWITLEK	30S ribosomal protein S1	P0AG68	rpsA	10	1	0	1281.68	91	100	2;3;4	8.1107e-16	217.22	194	5121900000	36788000	49788000	32898000	52827000	71238000	107030000	71539000	51648000	145450000	198110000	179200000	189160000	105740000	121050000	92956000	112890000	197960000	162010000	146220000	177400000	170440000	181880000	275700000	231450000	88833000	55928000	110660000	45029000	79914000	113420000	85146000	67373000	87138000	100870000	91180000
RNNVVVSR	30S ribosomal protein S1	P0AG68	rpsA	8	1	0	942.536	163	170	2	1.9542e-06	176.6	35	1038000000	0	0	0	0	0	0	3675400	6383500	20418000	14342000	16177000	13655000	9759300	4211700	38485000	9636400	0	0	4304100	5689700	3795200	5510500	2359400	3391500	156480000	1553500	3641100	82182000	9026500	13756000	14516000	10964000	3930800	2555700	3599600
RNNVVVSRRAVIESENSAERDQLLENLQEGMEVK	30S ribosomal protein S1	P0AG68	rpsA	34	4	0	3910.99	163	196	4;5;6	0.00079046	38.45	144	2805600000	47267000	52830000	67323000	68196000	51519000	66170000	61114000	23008000	86217000	142440000	133880000	178130000	54040000	66835000	49870000	70684000	28193000	15376000	75526000	61100000	35212000	46476000	59023000	79858000	64785000	36009000	59063000	35015000	30137000	58235000	36948000	32902000	84356000	86560000	52803000
RYPEGTK	30S ribosomal protein S1	P0AG68	rpsA	7	1	0	849.434	273	279	2	0.066429	73.248	1	24294000	0	0	0	0	0	0	0	0	0	0	0	0	1154700	0	0	0	0	0	0	0	191710	0	0	0	2007400	3455900	1598300	4053700	2534500	1653000	0	0	1908000	0	0
SESAIPAEQFK	30S ribosomal protein S1	P0AG68	rpsA	11	0	0	1205.59	44	54	2;3	1.4826e-14	199.03	160	13488000000	219380000	393520000	229220000	394020000	251710000	443310000	256210000	254240000	386320000	376040000	383550000	315390000	218280000	230660000	268310000	296350000	233730000	351570000	433380000	349200000	320960000	596230000	241680000	334780000	281120000	250770000	305440000	251500000	215620000	292430000	220670000	246410000	227470000	220770000	231240000
SITDFGIFIGLDGGIDGLVHLSDISWNVAGEEAVREYK	30S ribosomal protein S1	P0AG68	rpsA	38	1	0	4092.05	373	410	3;4	1.1506e-10	70.766	770	1155500000	30794000	22275000	42095000	11695000	32553000	23332000	24937000	5412900	6387800	28744000	19129000	48174000	20838000	20556000	25631000	18038000	40245000	23338000	82180000	33114000	70956000	42994000	118540000	77330000	12883000	13878000	15306000	11468000	16568000	22912000	6337100	10110000	12661000	14807000	50744000
TESFAQLFEESLK	30S ribosomal protein S1	P0AG68	rpsA	13	0	0	1527.75	2	14	2;3	9.7675e-85	279.65	247	8178600000	148430000	201540000	160740000	231120000	171120000	229670000	163880000	153580000	184580000	312520000	221440000	239480000	179990000	204460000	199920000	165980000	155510000	172150000	291200000	235940000	191190000	275480000	172260000	225840000	91686000	94689000	99673000	107310000	176990000	194310000	148620000	211720000	145080000	136060000	195000000
VTNLTDYGCFVEIEEGVEGLVHVSEMDWTNK	30S ribosomal protein S1	P0AG68	rpsA	31	0	0	3569.63	284	314	3;4	1.1546e-27	143.5	141	259890000	802200	0	5046100	2353100	6035200	1884000	11742000	5836300	9913900	15268000	7025200	8157700	10219000	3989200	8328700	8111200	5389300	4285400	3174700	7569000	5728700	3640000	6784600	7157800	4050700	5659900	3480900	3227900	8912300	9368900	15730000	11264000	4474900	994140	4923500
VVNVGDVVEVMVLDIDEERR	30S ribosomal protein S1	P0AG68	rpsA	20	1	0	2284.17	321	340	3	0.00013566	73.918	65	89103000	656620	0	1523000	2025900	1174600	1176000	2916600	2174800	3117800	3055800	3110300	2750200	2256200	1767700	2113400	2668100	1543300	2459200	0	2493200	1983000	1523200	1383900	1311900	1500400	1451100	1972100	1201400	2865900	3077800	2743100	2790800	2116200	1188800	2917900
VVNVGDVVEVMVLDIDEERRR	30S ribosomal protein S1	P0AG68	rpsA	21	2	0	2440.27	321	341	3;4	3.157e-05	90.385	74	594960000	4309300	1086100	18352000	16966000	9590000	7768100	17446000	19105000	23409000	29328000	17738000	16206000	18111000	8519600	11692000	12556000	17020000	28578000	5616300	22311000	15313000	13991000	19258000	28806000	7149100	4751600	5057600	4620200	14062000	7836500	17073000	13472000	8816100	8780700	17182000
LVDIVEPTEKTVDALMR	30S ribosomal protein S10	P0A7R6	rpsJ	17	1	1	1928.03	73	89	2;3	4.7251e-13	165.66	9	26231000	0	0	0	0	0	0	0	0	0	0	0	0	0	0	0	0	0	0	0	0	0	0	0	0	293770	0	0	0	0	0	0	0	0	0	0
AFDHRLIDQATAEIVETAK	30S ribosomal protein S10	P0A7R6	rpsJ	19	1	0	2127.1	12	30	2;3;4	6.5975e-54	216.16	281	19655000000	310590000	413680000	370600000	544700000	338180000	457060000	315800000	296730000	553670000	835150000	723680000	733920000	471990000	580180000	402180000	393270000	428050000	352840000	471040000	392160000	545880000	686640000	506150000	560860000	293770000	355030000	288020000	282260000	267490000	316690000	271750000	345710000	365450000	395790000	404040000
DARDQYEIR	30S ribosomal protein S10	P0A7R6	rpsJ	9	1	0	1164.55	60	68	2;3	0.0017673	123.86	71	644510000	10249000	16181000	11962000	15443000	7056500	11555000	9357400	14035000	13541000	21401000	18554000	12580000	17051000	8833300	8846000	13860000	0	21257000	41351000	68339000	17624000	16038000	19323000	29841000	6204900	5534800	7139700	7816400	12746000	6050600	15310000	19022000	5749600	5079900	11345000
DARDQYEIRTHLRLVDIVEPTEK	30S ribosomal protein S10	P0A7R6	rpsJ	23	3	0	2795.46	60	82	3;4;5;6	6.3073e-18	127.07	270	6271000000	74385000	117430000	78430000	151380000	69679000	115830000	87548000	79019000	204500000	240670000	241740000	240750000	125740000	123260000	103170000	125850000	148700000	139750000	139680000	147170000	180520000	294440000	169960000	141300000	122700000	152830000	96480000	124320000	81335000	116610000	84121000	107700000	102500000	155850000	143850000
ERFTVLISPHVNK	30S ribosomal protein S10	P0A7R6	rpsJ	13	1	0	1538.86	47	59	2;3;4	6.1752e-42	239.38	460	21421000000	288960000	519780000	260420000	582950000	254490000	536210000	294540000	300460000	545680000	628090000	560540000	512410000	438480000	534410000	407110000	456750000	714900000	632050000	529670000	707590000	701530000	765280000	838660000	949760000	363200000	379730000	285220000	293660000	290530000	504290000	371200000	342890000	370320000	362070000	407710000
FTVLISPHVNK	30S ribosomal protein S10	P0A7R6	rpsJ	11	0	0	1253.71	49	59	2;3	1.325e-89	285.88	142	4001300000	40276000	56181000	36542000	82107000	63821000	95932000	93812000	116480000	86584000	82393000	82854000	58998000	85671000	82956000	67683000	64502000	128520000	126600000	129620000	242830000	132810000	105690000	133390000	146730000	143270000	75342000	101350000	68884000	105380000	111610000	103550000	99053000	27027000	21365000	60768000
GPIPLPTR	30S ribosomal protein S10	P0A7R6	rpsJ	8	0	0	849.507	38	45	2	0.0071802	95.531	91	12738000000	141220000	210500000	40016000	108100000	175100000	315120000	190410000	338720000	246730000	222730000	256620000	180720000	231940000	210880000	235070000	269400000	750630000	612000000	527890000	1022000000	493200000	357390000	718270000	909530000	74934000	51896000	130070000	37765000	290940000	287420000	425300000	439700000	83787000	66872000	198140000
GPIPLPTRK	30S ribosomal protein S10	P0A7R6	rpsJ	9	1	0	977.602	38	46	3	0.0051741	75.043	2	53542000	0	4652000	0	3141200	0	2419100	0	913160	4012000	1658900	1819200	1585300	1310200	941280	0	1917600	0	0	0	0	0	0	0	0	579210	1564600	877700	913710	884100	1319800	993580	637800	3207400	2544500	920090
LDLAAGVDVQISLG	30S ribosomal protein S10	P0A7R6	rpsJ	14	0	0	1369.75	90	103	2	0.00083965	89.624	25	42279000	153950	0	571350	478910	0	0	0	208540	1857400	2483400	739930	2573100	311370	938300	677770	1779100	0	471790	0	1653400	0	120610	0	677310	4784400	1879400	758670	468420	1768600	669430	2549900	3394600	597280	0	1700900
LIDQATAEIVETAK	30S ribosomal protein S10	P0A7R6	rpsJ	14	0	0	1500.8	17	30	2;3	5.0101e-69	244	184	7031300000	123250000	153540000	89512000	177530000	93407000	111900000	136730000	139300000	186060000	210130000	204490000	178140000	179620000	174100000	134880000	180780000	128960000	141360000	155530000	377110000	162080000	172540000	97179000	155700000	194820000	147880000	159430000	135510000	215300000	161340000	203450000	196150000	68677000	50230000	120290000
LVDIVEPTEK	30S ribosomal protein S10	P0A7R6	rpsJ	10	0	0	1141.62	73	82	2;3	2.8113e-07	161.51	124	6313300000	98483000	137550000	75087000	189860000	57437000	104100000	101470000	148500000	162890000	151260000	147220000	133850000	179640000	178950000	112920000	118440000	132630000	118370000	1642300	302380000	184900000	180590000	111320000	146190000	239240000	208400000	142820000	149110000	148800000	140230000	183560000	134130000	53629000	52003000	85075000
MQNQRIRIRLK	30S ribosomal protein S10	P0A7R6	rpsJ	11	3	0	1454.86	1	11	2	0.0018044	87.806	13	77902000	0	0	0	0	0	0	0	0	5004400	6907000	10032000	10215000	0	0	2826800	6552500	0	0	324270	1185700	0	0	0	0	599850	0	2728700	0	2151200	4693900	4502900	3845100	0	0	0
RTGAQVRGPIPLPTRK	30S ribosomal protein S10	P0A7R6	rpsJ	16	3	0	1746.04	31	46	2;3;4;5	1.1449e-07	130.66	260	9498600000	69089000	16314000	49593000	130550000	95366000	250410000	98894000	123390000	377340000	466900000	445110000	357880000	230400000	247990000	264590000	322440000	106970000	80864000	291510000	338800000	203330000	174840000	187650000	134900000	154670000	163890000	153550000	111840000	240270000	358240000	186940000	205550000	151750000	170270000	247240000
TVDALMR	30S ribosomal protein S10	P0A7R6	rpsJ	7	0	0	804.416	83	89	2	0.0052914	134.06	91	2393500000	24188000	0	19856000	41805000	23070000	9681000	35420000	52290000	71917000	80980000	7339700	60143000	73150000	61410000	52258000	58981000	55621000	0	71083000	148760000	75094000	72044000	51987000	77080000	82012000	64359000	44893000	3353000	66872000	54351000	73213000	70116000	22814000	21440000	48998000
TVDALMRLDLAAGVDVQISLG	30S ribosomal protein S10	P0A7R6	rpsJ	21	1	0	2156.15	83	103	2	1.064e-12	131.3	159	75943000	0	1093000	1923200	1524600	498120	17770000	979000	1288800	951970	1820600	1656000	3203300	1373300	0	2678600	2044800	809720	529590	3411700	5595700	699370	64255	2542100	1172400	937630	903640	1236100	1511500	748280	2097500	1834200	1405000	0	1953800	0
NLEVMVK	30S ribosomal protein S11	P0A7S0	rpsK	7	0	0	831.452	81	87	1;2	9.2081e-05	143.89	317	11290000000	124720000	203500000	124280000	203440000	166580000	256860000	169630000	162490000	306730000	328120000	332180000	292980000	214470000	231400000	247970000	237080000	343910000	304550000	623770000	643240000	351650000	456400000	369080000	556990000	137430000	58411000	123870000	139360000	216890000	260250000	192720000	229060000	132450000	133150000	187950000
EYGIKNLEVMVK	30S ribosomal protein S11	P0A7S0	rpsK	12	1	1	1421.76	76	87	2	5.8615e-06	161.99	1	5751700	0	0	0	0	0	0	0	0	0	0	0	0	0	0	0	0	0	0	0	0	0	0	0	0	0	0	0	0	0	0	0	0	0	0	0
ALNAAGFR	30S ribosomal protein S11	P0A7S0	rpsK	8	0	0	818.44	99	106	2	1.3411e-07	187.34	80	8741000000	71255000	95831000	50280000	107360000	115560000	176960000	133760000	223560000	235870000	226060000	238430000	233500000	138110000	148050000	187100000	221230000	324540000	300760000	340800000	733250000	252400000	192700000	367070000	525300000	102610000	69536000	71880000	83585000	188230000	204640000	243990000	254500000	71121000	53438000	141250000
QGNALGWATAGGSGFR	30S ribosomal protein S11	P0A7S0	rpsK	16	0	0	1548.74	38	53	2;3	1.3914e-91	260.08	248	16731000000	240220000	94984000	194940000	197560000	322190000	242350000	254290000	197660000	245210000	374390000	315680000	364230000	325980000	301050000	281720000	343400000	552200000	556640000	842580000	1524700000	613070000	466760000	674080000	847770000	287040000	286530000	167220000	302820000	306760000	344260000	410070000	412880000	128660000	105540000	271720000
QVSDGVAHIHASFNNTIVTITDR	30S ribosomal protein S11	P0A7S0	rpsK	23	0	0	2494.26	15	37	2;3;4	2.2585e-48	201.85	507	10797000000	107070000	96200000	130130000	249470000	203830000	228230000	198140000	231860000	198920000	213670000	192060000	199180000	192110000	186370000	202140000	264220000	297130000	393750000	291100000	655720000	285730000	236230000	443940000	552890000	228650000	234430000	147950000	231310000	203930000	242170000	222770000	262320000	82890000	79521000	209310000
QVSDGVAHIHASFNNTIVTITDRQGNALGWATAGGSGFRGSRK	30S ribosomal protein S11	P0A7S0	rpsK	43	3	0	4453.24	15	57	5;6;7	0.057416	11.643	17	395340000	0	2454700	0	0	0	3828600	0	0	17938000	16930000	57974000	31441000	4999200	15826000	9021100	9932400	5121500	3368100	5342500	17132000	10534000	10824000	5382300	0	5046700	7674700	2476200	6679500	14368000	9412300	8833200	17660000	2086300	10442000	4839600
STPFAAQVAAER	30S ribosomal protein S11	P0A7S0	rpsK	12	0	0	1246.63	58	69	2;3	1.027e-13	169.58	87	8424500000	54366000	81863000	35924000	101840000	47540000	101390000	75371000	128590000	310140000	258230000	289770000	243110000	183970000	157960000	280300000	259710000	133610000	130160000	370750000	654460000	173790000	128400000	229750000	279490000	116330000	120410000	80154000	112820000	241430000	222190000	264830000	252860000	85317000	55435000	176840000
STPFAAQVAAERCADAVK	30S ribosomal protein S11	P0A7S0	rpsK	18	1	0	1890.93	58	75	2;3	5.8316e-61	223.93	117	6906600000	0	0	0	0	0	0	0	0	195880000	225100000	216690000	209150000	0	0	0	0	370260000	299850000	505270000	368950000	347000000	412610000	397680000	532700000	101720000	115010000	91913000	119800000	156260000	195850000	180580000	194090000	84628000	114680000	157570000
GALDCSGVKDR	30S ribosomal protein S12	P0A7S4	rpsL	11	1	1	1176.56	100	110	2	0.011148	117.95	1	3912600	0	0	0	0	0	0	0	0	0	0	0	0	0	0	0	0	0	0	0	0	0	0	0	0	0	0	0	0	0	0	0	0	0	0	0
ATVNQLVR	30S ribosomal protein S12	P0A7S4	rpsL	8	0	0	899.519	2	9	2	5.1379e-27	219.56	4	2385700000	4476500	6218600	2567500	0	45520000	68655000	54664000	0	25437000	22371000	26209000	19025000	5382900	6820800	16723000	18979000	158880000	112600000	129540000	257710000	15216000	9847700	340400000	406900000	34801000	30165000	21008000	31208000	23154000	30011000	42253000	44265000	2848800	3345400	35530000
ATVNQLVRK	30S ribosomal protein S12	P0A7S4	rpsL	9	1	0	1027.61	2	10	2;3	0.00053109	128.36	94	8742500000	128160000	133740000	121180000	225720000	0	261790000	126680000	172410000	351380000	326090000	417580000	107710000	167740000	202570000	417070000	421080000	155300000	60604000	394650000	187250000	161150000	221590000	153440000	156420000	102810000	108630000	232380000	96869000	225820000	326690000	264140000	204770000	150640000	129230000	140290000
GALDCSGVK	30S ribosomal protein S12	P0A7S4	rpsL	9	0	0	905.428	100	108	2	1.3407e-07	175.91	64	4427800000	63751000	76848000	44640000	86259000	40628000	61554000	58226000	80037000	32494000	36518000	32772000	27144000	74296000	74151000	42570000	41148000	84227000	74339000	147970000	220260000	89290000	77162000	90120000	113170000	46982000	50558000	25566000	45595000	230570000	133660000	224080000	212740000	70633000	94708000	141320000
LTNGFEVTSYIGGEGHNLQEHSVILIR	30S ribosomal protein S12	P0A7S4	rpsL	27	0	0	2982.52	57	83	3;4;5	1.8975e-22	148.58	605	7730800000	41350000	33167000	106270000	204200000	146110000	148140000	190330000	219360000	152070000	240230000	241720000	217830000	143850000	155400000	87247000	152180000	229770000	296990000	216600000	549020000	233190000	134720000	314080000	354030000	154000000	125320000	75428000	111180000	251460000	325570000	268630000	300310000	7333000	4352100	30651000
QARSKYGVK	30S ribosomal protein S12	P0A7S4	rpsL	9	2	1	1035.58	112	120	3	0.080301	71.379	1	76427000	3077900	4276400	2026600	4852800	3775000	7360000	3364400	3090000	0	1319800	913170	0	4018500	3767500	0	0	0	0	0	0	131260	0	0	0	7230000	4438800	1702600	5283600	0	470950	0	0	0	0	0
RGVCTRVYTTTPK	30S ribosomal protein S12	P0A7S4	rpsL	13	2	0	1537.8	31	43	2;3;4	0.00095297	86.262	67	1867300000	16380000	29037000	26536000	15907000	25639000	128740000	71785000	88528000	38423000	32975000	48329000	46735000	19818000	72907000	98546000	79732000	9881500	7452600	89461000	133000000	42944000	32506000	23477000	24009000	19248000	10270000	9760900	10933000	62799000	84174000	19650000	56016000	19569000	27220000	14924000
SNVPALEACPQK	30S ribosomal protein S12	P0A7S4	rpsL	12	0	0	1312.64	19	30	2;3	4.6121e-26	203.88	180	5773200000	138150000	193030000	116060000	165570000	138730000	173590000	117410000	112590000	93194000	104650000	79765000	77930000	113680000	130850000	146820000	113300000	131300000	143550000	231600000	188480000	176870000	263530000	138570000	187910000	89590000	110450000	87207000	102480000	113980000	113900000	105850000	130290000	52896000	75671000	94543000
VRDLPGVR	30S ribosomal protein S12	P0A7S4	rpsL	8	1	0	910.535	87	94	2;3	0.015119	132.76	7	268880000	0	0	0	0	0	0	0	0	0	0	0	0	0	0	0	0	0	0	0	0	0	0	0	0	0	0	0	0	30980000	21568000	4608200	6566000	911480	1452200	3156300
VYTTTPK	30S ribosomal protein S12	P0A7S4	rpsL	7	0	0	808.433	37	43	2	0.0053999	124.59	46	3220700000	24060000	43865000	23574000	50755000	30742000	56653000	49607000	79000000	98459000	72123000	108980000	73924000	74486000	64964000	69563000	97296000	82506000	72988000	125060000	236380000	73951000	76843000	138210000	133710000	33969000	18181000	24897000	24089000	95542000	74194000	111700000	108670000	39187000	47719000	50761000
LMDLGCYR	30S ribosomal protein S13	P0A7T0	rpsM	8	0	0	1026.46	80	87	2	2.1679e-07	182.68	131	7499300000	115250000	101860000	87036000	188920000	190800000	259350000	210390000	272260000	26858000	26279000	23355000	23488000	204980000	205390000	32073000	31544000	463590000	349910000	574260000	982400000	341550000	269110000	541430000	634990000	101590000	34499000	67289000	43378000	87844000	87851000	126110000	109810000	7499100	10299000	23954000
EISMSIK	30S ribosomal protein S13	P0A7T0	rpsM	7	0	0	806.421	72	78	2	0.012327	96.19	19	698940000	2559800	6971500	0	30128000	2288100	4235900	27830000	5693100	4818600	53574000	4970300	3126000	3880900	2827200	2309300	2887100	57425000	1370800	122210000	4949900	2216900	2687700	0	1108300	53253000	36436000	1408000	31339000	3484600	2997400	1896600	2142900	1828200	2373100	2312500
FVVEGDLRREISMSIK	30S ribosomal protein S13	P0A7T0	rpsM	16	2	0	1878	63	78	2;3;4	0.00019441	98.582	230	5481100000	43949000	90657000	12933000	100130000	9647100	68368000	35908000	98350000	174020000	287250000	227000000	188690000	160950000	155110000	118740000	196460000	182380000	151470000	30697000	140140000	176140000	197350000	56645000	66278000	95044000	103330000	95906000	82123000	84843000	104130000	155080000	139990000	116940000	68824000	82483000
AILAAAGIAEDVK	30S ribosomal protein S13	P0A7T0	rpsM	13	0	0	1240.7	32	44	2;3	7.7278e-21	194.48	425	18166000000	250760000	422900000	240090000	445500000	275870000	434260000	281410000	326850000	503770000	633930000	607850000	518370000	451160000	531090000	398140000	414330000	336250000	356690000	477930000	570450000	393000000	536870000	380530000	443030000	305420000	355310000	290220000	286860000	315760000	368100000	407450000	365590000	285550000	317500000	388640000
ARIAGINIPDHK	30S ribosomal protein S13	P0A7T0	rpsM	12	1	0	1303.74	2	13	2;3;4	1.0096e-15	196.67	298	21495000000	223450000	415380000	173630000	439920000	252110000	491880000	270980000	323000000	576980000	663780000	631560000	555040000	382970000	425810000	537970000	504740000	895290000	677650000	956590000	953340000	838100000	726970000	897340000	927510000	211070000	273620000	257030000	220470000	354840000	535520000	373860000	376410000	303520000	284090000	329970000
FVVEGDLR	30S ribosomal protein S13	P0A7T0	rpsM	8	0	0	933.492	63	70	2	0.0011043	139.97	72	2453500000	28521000	40202000	20870000	49000000	27581000	36819000	37581000	50893000	61707000	56103000	77009000	58585000	54913000	52881000	36450000	44426000	37519000	35697000	72342000	126840000	64531000	54582000	39651000	42297000	71904000	68662000	58925000	75596000	66722000	69285000	45762000	41194000	31053000	25896000	44092000
FVVEGDLRR	30S ribosomal protein S13	P0A7T0	rpsM	9	1	0	1089.59	63	71	2;3	3.5988e-09	186.3	92	5926800000	66711000	29704000	61435000	107840000	64781000	162440000	84806000	130210000	263690000	159320000	218260000	119420000	110320000	171670000	36837000	90455000	148700000	142790000	347900000	693700000	207880000	121240000	173230000	229050000	100080000	38038000	72447000	84994000	120910000	113520000	101390000	182100000	72320000	49356000	123550000
HAVIALTSIYGVGK	30S ribosomal protein S13	P0A7T0	rpsM	14	0	0	1427.81	14	27	2;3	1.8267e-28	203.88	429	12637000000	127510000	161990000	130980000	171640000	204070000	272690000	203230000	202940000	342650000	472340000	341980000	396040000	320620000	325450000	269630000	328050000	368100000	335700000	344770000	547000000	351320000	326510000	392790000	553830000	199840000	197480000	186810000	156510000	256290000	278060000	279190000	279120000	170540000	159900000	258240000
IAGINIPDHK	30S ribosomal protein S13	P0A7T0	rpsM	10	0	0	1076.6	4	13	2;3	2.7777e-19	205.59	117	6275800000	77915000	99986000	56836000	139230000	69700000	116480000	89524000	127530000	164740000	130840000	122230000	100530000	124740000	132670000	94334000	93156000	182250000	134940000	229010000	465830000	184170000	148860000	163720000	190350000	185540000	185370000	136660000	164260000	109730000	119780000	133040000	142010000	43185000	42518000	106890000
ISELSEGQIDTLR	30S ribosomal protein S13	P0A7T0	rpsM	13	0	0	1459.75	45	57	2	1.8902e-71	257.2	54	581290000	6375600	7050200	4737600	11424000	5431000	5080600	7871300	8351700	16254000	15994000	22894000	19304000	11487000	10731000	7794800	11646000	5615500	4402200	10064000	15864000	10038000	8958500	5175800	8066300	27010000	29657000	22423000	28738000	12705000	9119900	8453800	7520100	5908500	5971600	12810000
ISELSEGQIDTLRDEVAK	30S ribosomal protein S13	P0A7T0	rpsM	18	1	0	2002.02	45	62	2;3	9.0658e-141	317.03	286	26795000000	548280000	706540000	533110000	806880000	571530000	150870000	557710000	523340000	753690000	1137500000	995460000	964380000	608300000	860720000	563790000	655690000	518470000	433650000	778660000	831410000	737920000	1053000000	560390000	703820000	393870000	450760000	360820000	416040000	530910000	521240000	437590000	538920000	348050000	404520000	422270000
REISMSIK	30S ribosomal protein S13	P0A7T0	rpsM	8	1	0	962.522	71	78	2	0.046747	101.9	4	114920000	0	0	281630	534780	0	1237900	0	2143300	5656700	4219400	0	5125000	2098200	1996200	2978700	2907200	3860100	3816800	11770000	23891000	0	2319300	0	9028200	844740	0	0	0	0	4858900	3227800	3574400	741270	626760	3267200
RLMDLGCYR	30S ribosomal protein S13	P0A7T0	rpsM	9	1	0	1182.56	79	87	2;3	0.00021067	151.83	42	817120000	1800200	1114500	2051800	3682000	7622100	8610600	10462000	12015000	8553000	6190000	6748000	6732000	21495000	22403000	178450000	79389000	10049000	3661500	58636000	65119000	11292000	6436000	9378900	25574000	21782000	0	32074000	28213000	12211000	17808000	19655000	9576100	522220	560750	3661800
VREAAMRGEIPGLK	30S ribosomal protein S14	P0AG60	rpsN	14	2	0	1525.84	84	97	2;3;4	4.0601e-22	180.3	326	8738500000	98279000	175310000	80957000	120780000	193800000	271870000	162830000	147540000	159100000	260100000	217080000	232120000	155170000	192590000	172440000	233010000	457070000	393260000	504480000	523400000	396020000	355950000	477560000	590550000	54179000	23808000	75812000	30193000	136930000	219490000	180730000	153680000	67933000	47433000	88599000
AIISDVNASDEDR	30S ribosomal protein S14	P0AG60	rpsN	13	0	0	1403.65	29	41	2	1.7248e-23	193.11	39	53732000	778490	0	1360000	2565500	0	0	0	0	2013200	1957500	2478300	1795900	1705100	1139900	873860	965090	0	0	979680	1443000	1356900	1246600	0	0	1982500	3040400	2343700	1715400	1354200	1046700	1422500	1043200	720190	894620	1271500
AIISDVNASDEDRWNAVLK	30S ribosomal protein S14	P0AG60	rpsN	19	1	0	2115.06	29	47	2;3;4	3.6502e-71	241.98	182	13283000000	298310000	259690000	30849000	279810000	32011000	400360000	333120000	226600000	311220000	621690000	443610000	509070000	353780000	401020000	340410000	369460000	376480000	344320000	446670000	358510000	459970000	655340000	328770000	393500000	190170000	167310000	247410000	152340000	226640000	317250000	275430000	230020000	206480000	215570000	125510000
AKQSMKAREVK	30S ribosomal protein S14	P0AG60	rpsN	11	3	2	1274.71	2	12	2	0.059857	41.164	0	6360200	0	0	0	0	0	0	0	0	0	893140	0	0	0	0	0	0	0	0	1206400	0	756000	0	797440	0	0	0	0	0	0	0	0	0	0	0	0
FGLSRIK	30S ribosomal protein S14	P0AG60	rpsN	7	1	0	819.497	77	83	2	9.3449e-05	147.69	66	5415200000	37275000	67873000	22298000	42639000	85462000	188670000	96937000	115710000	131090000	138850000	191710000	142620000	67023000	83377000	184360000	223310000	174900000	186010000	302370000	334990000	167510000	128080000	248460000	279590000	48863000	13031000	125110000	17513000	129070000	214180000	162870000	181970000	20326000	17810000	42294000
GEIPGLK	30S ribosomal protein S14	P0AG60	rpsN	7	0	0	712.412	91	97	2	0.0085925	110.63	21	332130000	5993600	0	4835100	10439000	0	0	8077600	13552000	0	11533000	0	0	13165000	0	0	9857500	15351000	12924000	22424000	55572000	19200000	14633000	14917000	20411000	1065400	1442500	0	1002800	12186000	17753000	15371000	0	0	0	6228900
QTGRPHGFLR	30S ribosomal protein S14	P0AG60	rpsN	10	1	0	1167.63	66	75	2;3	0.00030168	115.7	83	1111600000	0	0	157010	358590	3301900	4230000	1714800	3073900	55234000	46648000	69134000	59864000	9908200	4353200	137810000	66678000	8842700	6691200	42148000	53725000	2815000	664710	18348000	17545000	20865000	4240100	37891000	9661700	40661000	54640000	63509000	57675000	2343200	938690	19919000
RVALADK	30S ribosomal protein S14	P0AG60	rpsN	7	1	0	771.46	13	19	2	0.0052404	113.5	22	5365000000	0	636080	0	684960	127470000	272230000	142020000	214320000	220020000	0	285420000	196910000	3044800	220970000	0	1198500	294780000	227940000	561050	426480000	838050	218860000	1430100	313480000	478720	1288800	229000000	0	154560000	259470000	279020000	247890000	89514000	909120	2190100
VREAAMRGEIPGLKK	30S ribosomal protein S14	P0AG60	rpsN	15	3	1	1653.93	84	98	3;4	0.011546	49.333	3	19866000	0	0	0	0	0	0	0	0	0	0	0	0	0	0	0	0	841750	0	6191900	9329700	533360	0	1439800	1529200	0	0	0	0	0	0	0	0	0	0	0
DANDTGSTEVQVALLTAQINHLQGHFAEHK	30S ribosomal protein S15	P0ADZ5	rpsO	30	0	0	3243.59	18	47	3;4;5	8.7811e-35	157.56	239	4373100000	49081000	47818000	49635000	97737000	65047000	30245000	64533000	28772000	98550000	102040000	106260000	39505000	88199000	86626000	84663000	106530000	80337000	99217000	101740000	282980000	102890000	82659000	81314000	127810000	208840000	168010000	125410000	148000000	98958000	94969000	118580000	120280000	57955000	42813000	125430000
DANDTGSTEVQVALLTAQINHLQGHFAEHKK	30S ribosomal protein S15	P0ADZ5	rpsO	31	1	1	3371.69	18	48	5	0.011946	31.321	1	9922600	0	0	0	0	0	0	0	0	0	0	0	0	0	0	0	0	0	1830600	0	8092000	0	0	0	0	0	0	0	0	0	0	0	0	0	0	0
DVARYTQLIER	30S ribosomal protein S15	P0ADZ5	rpsO	11	1	0	1362.73	74	84	3	0.042981	50.354	1	3702400	0	0	0	0	0	0	453400	0	3249000	0	0	0	0	0	0	0	0	0	0	0	0	0	0	0	0	0	0	0	0	0	0	0	0	0	0
DVARYTQLIERLGLRR	30S ribosomal protein S15	P0ADZ5	rpsO	16	3	0	1958.12	74	89	2;3;4;5	2.6285e-11	141.59	213	19675000000	153860000	228620000	122020000	177130000	283550000	377730000	348810000	278230000	763320000	1183300000	990730000	1099900000	464590000	449550000	599250000	740390000	254810000	25876000	250790000	508650000	452800000	434430000	243430000	215660000	438030000	203640000	396120000	219260000	438290000	488780000	547570000	495680000	315110000	389400000	442530000
IVSEFGR	30S ribosomal protein S15	P0ADZ5	rpsO	7	0	0	806.429	11	17	2	0.0044949	138.37	41	3784900000	53292000	82732000	37356000	82856000	41457000	72047000	59300000	85379000	93949000	97382000	96560000	83251000	99026000	96786000	82049000	80711000	53939000	60996000	133870000	238670000	90450000	87072000	75149000	84239000	119350000	0	68245000	107950000	102970000	93854000	101700000	95499000	43215000	37970000	93424000
IVSEFGRDANDTGSTEVQVALLTAQINHLQGHFAEHK	30S ribosomal protein S15	P0ADZ5	rpsO	37	1	0	4032.01	11	47	4;5;6;7	4.0991e-29	117.04	350	9997700000	73531000	117840000	171950000	273080000	148540000	266030000	180210000	76636000	236360000	406500000	393870000	386200000	215040000	212230000	229950000	218720000	205130000	210860000	189020000	180800000	261940000	638890000	217540000	265080000	180010000	250710000	190600000	275420000	169440000	199490000	73608000	264110000	181580000	103900000	236920000
IVSEFGRDANDTGSTEVQVALLTAQINHLQGHFAEHKK	30S ribosomal protein S15	P0ADZ5	rpsO	38	2	1	4160.1	11	48	5;6	1.0515e-05	49.744	85	394160000	15176000	16341000	6630800	14255000	6175300	0	5160100	6890900	4404300	17931000	14835000	21187000	14565000	14150000	4555400	0	10040000	9201400	15080000	12390000	10923000	14676000	18920000	20538000	6118400	6292600	0	6866700	9801500	10435000	5447900	12458000	0	0	4615700
SLSTEATAK	30S ribosomal protein S15	P0ADZ5	rpsO	9	0	0	906.466	2	10	2	5.8835e-06	160.82	85	4902900000	89472000	8044300	75284000	156050000	86263000	176910000	91141000	123560000	15775000	12500000	11962000	124360000	123770000	146980000	164630000	7902000	7160500	130560000	227950000	200990000	127700000	217050000	127460000	185190000	116210000	100830000	8986800	110750000	105550000	156060000	129420000	10076000	83871000	81777000	98229000
YTQLIER	30S ribosomal protein S15	P0ADZ5	rpsO	7	0	0	921.492	78	84	2	0.00044141	171.53	83	8520200000	102020000	144580000	78480000	148250000	140610000	235510000	193070000	284760000	175570000	159520000	160810000	139770000	172530000	179230000	136630000	155630000	505830000	0	427260000	794830000	333960000	228040000	435930000	574230000	111700000	33831000	69570000	40262000	165800000	188020000	243860000	213400000	41239000	48991000	151090000
VGFFNPIASEKEEGTR	30S ribosomal protein S16	P0A7T4	rpsP	16	1	1	1779.88	36	51	2	6.3938e-36	198.61	1	2969900	0	0	0	0	0	0	0	0	0	0	0	0	0	0	0	0	0	0	0	0	0	0	0	0	0	0	0	0	0	0	0	0	0	0	0
EEGTRLDLDR	30S ribosomal protein S16	P0A7T4	rpsP	10	1	0	1202.59	47	56	2;3	0.00015135	146.11	63	841240000	9162700	24673000	13521000	28663000	6233700	9101900	11023000	32183000	39024000	33841000	33565000	24201000	31856000	9534400	15458000	6355600	28968000	30902000	31939000	66695000	30495000	28536000	25857000	39242000	6852100	11578000	5811300	5000300	8924000	6666600	11160000	15534000	4823800	3795400	15784000
EEGTRLDLDRIAHWVGQGATISDRVAALIK	30S ribosomal protein S16	P0A7T4	rpsP	30	3	0	3289.75	47	76	3;4;5;6	9.839e-19	103.59	407	29317000000	492090000	313250000	573470000	450260000	501180000	677490000	543490000	343490000	714860000	1123300000	884820000	974750000	745320000	656840000	504910000	640800000	906490000	1220300000	754940000	771510000	1351700000	1427600000	1026000000	1017200000	675410000	758230000	381180000	511580000	606520000	523560000	440720000	580570000	332600000	331050000	333840000
FIERVGFFNPIASEK	30S ribosomal protein S16	P0A7T4	rpsP	15	1	0	1752.92	32	46	3	0.00018173	96.673	1	18479000	0	0	0	0	0	0	0	0	0	2342700	3311600	0	0	0	0	0	0	0	0	0	0	0	0	0	1778300	2428200	799260	1782900	0	0	0	1555000	0	0	0
IAHWVGQGATISDR	30S ribosomal protein S16	P0A7T4	rpsP	14	0	0	1509.77	57	70	2;3	2.0985e-36	203.85	122	1911500000	16307000	8367700	15159000	17945000	5778000	34266000	32741000	32829000	62570000	65992000	52208000	51312000	37517000	24447000	38446000	33194000	68534000	75005000	79409000	162870000	77305000	53626000	78968000	120730000	30190000	21745000	23009000	19197000	36951000	54190000	50526000	50837000	14355000	7717600	29282000
KRPFYQVVVADSR	30S ribosomal protein S16	P0A7T4	rpsP	13	2	1	1563.85	13	25	2;3	0.0021282	113.95	3	12837000	0	0	0	0	0	0	0	0	5308200	847240	0	0	0	0	0	0	0	930050	1641400	4110300	0	0	0	0	0	0	0	0	0	0	0	0	0	0	0
MVTIRLARHGAK	30S ribosomal protein S16	P0A7T4	rpsP	12	2	0	1351.79	1	12	2;3	0.00020415	104.07	36	316030000	0	703850	0	0	2902800	7120800	2677900	3907000	13936000	15004000	38186000	19057000	715910	1374200	23629000	34573000	600690	0	5316800	12812000	665450	0	5280400	6533000	409110	0	12133000	0	4441100	15436000	25036000	12479000	0	0	587440
PFYQVVVADSR	30S ribosomal protein S16	P0A7T4	rpsP	11	0	0	1279.66	15	25	2	0.014658	81.525	0	28490000	0	1507900	0	0	1636500	1850900	1865700	2453500	0	0	2307300	2057900	1273200	981550	0	0	0	0	0	0	0	0	0	0	2808700	0	1855000	2208800	0	0	0	0	0	0	0
RPFYQVVVADSR	30S ribosomal protein S16	P0A7T4	rpsP	12	1	0	1435.76	14	25	2;3	4.2394e-40	225.97	160	5706100000	0	0	0	0	2203800	4499900	4115400	6140300	141620000	147070000	261360000	220300000	3830700	7661800	292090000	299930000	143070000	147550000	362760000	646350000	48923000	17262000	228050000	247090000	0	0	40194000	0	267540000	273390000	408810000	366910000	29290000	16369000	140820000
RPFYQVVVADSRNARNGRFIERVGFFNPIASEK	30S ribosomal protein S16	P0A7T4	rpsP	33	5	0	3839.01	14	46	5	0.028439	22.146	1	14527000	0	0	0	0	0	0	0	0	0	0	10973000	0	0	0	0	0	0	0	0	0	0	0	0	0	0	0	0	0	824680	0	0	0	0	0	0
VGFFNPIASEK	30S ribosomal protein S16	P0A7T4	rpsP	11	0	0	1207.62	36	46	2;3	3.234e-62	252.97	138	52831000000	681110000	915090000	527850000	1078700000	990850000	1294400000	1070300000	1452800000	1058000000	1003800000	1415700000	1052200000	1301900000	1216800000	1025300000	999380000	1668200000	1671500000	2082200000	3611400000	1544300000	1256000000	1605200000	2099200000	1056400000	612340000	779850000	735030000	1441800000	1310500000	1546200000	1661900000	522160000	439070000	1088600000
ECRPLSK	30S ribosomal protein S17	P0AG64	rpsQ	7	1	0	888.449	63	69	2	0.064587	120.62	4	38585000	262030	213100	326600	0	516720	332520	277700	262050	216540	0	106620	193200	501290	320970	389690	609190	0	0	0	0	0	0	0	0	4664800	3613200	6772700	4291000	279440	62638	499510	605620	135480	179820	96980
IRTLQGRVVSDK	30S ribosomal protein S17	P0AG64	rpsQ	12	2	0	1370.8	5	16	2;3;4	5.9338e-07	135.1	120	10586000000	35627000	64495000	6761900	36746000	167730000	355270000	179210000	219950000	485520000	566110000	637050000	405740000	167190000	208830000	416300000	524780000	212450000	155760000	470560000	477920000	146560000	92679000	340680000	323300000	73474000	6299300	92692000	11028000	239150000	520590000	361160000	309500000	22087000	33661000	160190000
LHVHDENNECGIGDVVEIR	30S ribosomal protein S17	P0AG64	rpsQ	19	0	0	2204.03	44	62	2;3;4	2.7493e-94	257.06	187	4510000000	77357000	106110000	82403000	181180000	70624000	90917000	70409000	131510000	56571000	60136000	74754000	66042000	87820000	123350000	101950000	136770000	117760000	152520000	76188000	143070000	101540000	137340000	89046000	89822000	114870000	103490000	65697000	90102000	149320000	97838000	188660000	142280000	46543000	40158000	95863000
LHVHDENNECGIGDVVEIRECRPLSK	30S ribosomal protein S17	P0AG64	rpsQ	26	2	0	3074.47	44	69	3;4;5	4.8932e-26	137.73	158	1818900000	17736000	55724000	18356000	45107000	28638000	46086000	23241000	36673000	12245000	14119000	17941000	19799000	37820000	37147000	27191000	38871000	31882000	21398000	26655000	20948000	35804000	55486000	34532000	42344000	87256000	90568000	37701000	66593000	25171000	22890000	25279000	29327000	48517000	73494000	57592000
SIVVAIER	30S ribosomal protein S17	P0AG64	rpsQ	8	0	0	885.528	20	27	2	3.1439e-07	180.87	92	10279000000	125360000	155800000	123330000	253040000	152800000	213550000	184290000	276080000	335750000	268840000	326770000	236600000	210440000	212710000	243450000	257410000	251550000	292550000	258130000	479350000	254120000	244410000	215840000	230360000	201040000	176100000	186350000	166780000	301020000	285210000	326850000	381870000	92394000	75088000	207030000
SIVVAIERFVK	30S ribosomal protein S17	P0AG64	rpsQ	11	1	0	1259.76	20	30	2;3	1.4935e-19	209.8	262	15351000000	135130000	244080000	175880000	274100000	296770000	433820000	317900000	283290000	364310000	623150000	483380000	523570000	410730000	444310000	450730000	464390000	499710000	435430000	355800000	543790000	435410000	389870000	448500000	500510000	146640000	110980000	185940000	107150000	332880000	427380000	439140000	318410000	230650000	233730000	372520000
SWTLVRVVEK	30S ribosomal protein S17	P0AG64	rpsQ	10	1	0	1215.7	72	81	2;3	2.0687e-06	176.48	137	12853000000	93025000	95283000	113030000	109430000	252850000	304270000	293510000	163460000	310430000	494530000	403190000	436080000	328390000	337860000	313310000	399980000	510800000	370570000	522930000	610230000	451430000	378810000	513740000	606070000	156820000	93540000	220390000	92839000	227620000	341130000	290030000	181730000	191650000	193960000	194610000
FCRFTAEGVQEIDYK	30S ribosomal protein S18	P0A7T8	rpsR	15	1	0	1861.87	10	24	2;3	2.1081e-50	241.39	173	3382800000	43090000	61567000	46390000	69654000	64063000	96686000	61636000	60582000	51967000	88503000	89260000	87669000	85931000	97809000	70833000	78425000	84589000	64104000	92197000	87168000	93009000	99272000	80808000	90510000	83808000	75848000	73322000	54745000	46632000	60427000	103710000	63585000	50155000	63635000	57144000
FTAEGVQEIDYK	30S ribosomal protein S18	P0A7T8	rpsR	12	0	0	1398.67	13	24	2;3	4.5217e-123	313.52	213	4811500000	54962000	63353000	39796000	65055000	57242000	82665000	95944000	108530000	184500000	183700000	194300000	187150000	106290000	96702000	87488000	128740000	69517000	87846000	109920000	321460000	88006000	95545000	55579000	77759000	91398000	94680000	103490000	91278000	143830000	122900000	120130000	112700000	80667000	51667000	109190000
IVPSRITGTRAK	30S ribosomal protein S18	P0A7T8	rpsR	12	2	0	1297.78	39	50	2;3;4	0.01202	66.663	30	3426900000	6276000	11590000	4709600	6350400	19866000	73779000	23581000	50526000	183460000	200920000	247490000	183390000	7366000	24323000	0	147810000	29772000	45713000	243630000	101390000	83972000	23734000	224470000	110110000	26142000	733520	68935000	1070100	42898000	213250000	258070000	112660000	1242400	0	6407300
NYITESGK	30S ribosomal protein S18	P0A7T8	rpsR	8	0	0	910.44	31	38	1;2	0.00067705	127.46	71	4627500000	58789000	118850000	61619000	110480000	63000000	132990000	62729000	87086000	127880000	131500000	142370000	97937000	98233000	112180000	114840000	121250000	9492000	35152000	217190000	218240000	154650000	213040000	125290000	166330000	80057000	71570000	101440000	71840000	97691000	124140000	87696000	129680000	64800000	64759000	72385000
RARYLSLLPYTDRHQ	30S ribosomal protein S18	P0A7T8	rpsR	15	3	0	1888.01	61	75	3;4;5	1.0275e-05	112.62	73	1350000000	1392600	0	0	0	6047000	2338800	7039700	1968100	26486000	27078000	94216000	80335000	0	7677000	94738000	156240000	13126000	8148900	52042000	86996000	7381300	3893300	69262000	71830000	0	0	12258000	0	16500000	79768000	108920000	81859000	0	0	0
YLSLLPYTDR	30S ribosomal protein S18	P0A7T8	rpsR	10	0	0	1239.65	64	73	2;3	2.2096e-05	129.85	79	8604400000	59427000	64136000	32165000	66270000	86322000	105270000	116100000	159050000	50575000	53561000	77455000	68830000	125780000	120220000	141850000	162300000	294250000	275020000	872590000	1468700000	211170000	128860000	798680000	939120000	93259000	29904000	63131000	33210000	159420000	225140000	331680000	294030000	13193000	12782000	41000000
YLSLLPYTDRHQ	30S ribosomal protein S18	P0A7T8	rpsR	12	1	0	1504.77	64	75	2;3	5.4886e-25	202	56	1099500000	0	615940	0	0	0	2577300	3332800	4491400	6487500	8629300	8123800	8773100	7475900	2257300	39630000	10582000	17136000	15290000	222450000	327140000	4884700	1758200	68731000	210840000	1066200	0	12168000	0	7579700	5734500	19884000	28564000	0	0	5805100
YQRQLARAIK	30S ribosomal protein S18	P0A7T8	rpsR	10	2	0	1245.73	51	60	2;3	0.00024916	125.82	13	130470000	4644800	8636200	1826400	1212500	12705000	21028000	14112000	9704600	300540	0	2329400	1273400	920110	2084900	0	0	409280	0	6645700	7734300	0	658620	6047000	7091500	0	0	1577600	0	0	609340	0	0	0	0	0
STIFPNMIGLTIAVHNGR	30S ribosomal protein S19	P0A7U4	rpsS	18	0	0	1940.03	38	55	2;3	1.0177e-06	124.45	53	537340000	0	0	0	8272200	2120900	5126300	4507600	765380	15418000	8654100	23833000	18275000	6388600	9235700	14706000	11233000	17168000	19924000	36998000	79488000	10926000	15338000	22443000	28216000	6657600	4594900	7210800	1854900	15288000	20851000	16475000	20993000	4102900	5426400	15709000
QHVPVFVTDEMVGHK	30S ribosomal protein S19	P0A7U4	rpsS	15	0	0	1721.86	56	70	2;3;4	9.1327e-83	259.27	850	27332000000	519280000	542600000	471100000	1017600000	595040000	843370000	688620000	963370000	392160000	407420000	611540000	486380000	342010000	479490000	531630000	505370000	1152900000	1145600000	957490000	1741900000	725530000	628420000	1080400000	1287600000	377370000	440670000	382010000	323900000	509370000	436670000	481400000	569650000	270110000	190530000	492640000
GPFIDLHLLK	30S ribosomal protein S19	P0A7U4	rpsS	10	0	0	1151.67	8	17	2;3	4.0467e-06	172.59	360	25938000000	389360000	598860000	409800000	668780000	522970000	799740000	477710000	521890000	617530000	857570000	725350000	721450000	617370000	612140000	691780000	706720000	728720000	736120000	804630000	802490000	583310000	619120000	610910000	830390000	466320000	226740000	491550000	458270000	623520000	629850000	544830000	678610000	268420000	322100000	447740000
GPFIDLHLLKK	30S ribosomal protein S19	P0A7U4	rpsS	11	1	1	1279.77	8	18	3	0.0036894	77.533	18	40994000	0	1014900	0	1634100	0	0	1267300	0	2450800	0	2353700	0	0	808230	1056800	0	2052600	1298700	1818400	3029700	1403100	2073900	1248600	3610600	0	736070	736740	0	1399000	1456400	1058900	1440300	0	0	585100
KGPFIDLHLLK	30S ribosomal protein S19	P0A7U4	rpsS	11	1	1	1279.77	7	17	2;3;4	1.3783e-09	158.47	258	9890500000	84751000	193670000	78438000	158980000	114430000	240020000	115800000	153070000	269170000	314650000	305010000	251290000	183510000	174740000	245580000	259950000	434550000	389880000	541510000	590140000	310940000	280160000	425680000	573650000	132550000	129770000	115800000	109140000	178950000	240960000	233360000	220630000	67257000	50969000	129870000
LGEFAPTR	30S ribosomal protein S19	P0A7U4	rpsS	8	0	0	889.466	71	78	2	0.003604	115.49	50	1847000000	15165000	21333000	10115000	20227000	22053000	0	31112000	40511000	63963000	62059000	45361000	39091000	12140000	0	28061000	32143000	133710000	112980000	75514000	147730000	58853000	40833000	135940000	211620000	20716000	12836000	0	14191000	33132000	37547000	0	44616000	11475000	11387000	30868000
LGEFAPTRTYRGHAADK	30S ribosomal protein S19	P0A7U4	rpsS	17	2	0	1888.95	71	87	2;3;4	0.00015833	91.14	108	5835200000	22064000	57942000	39233000	41292000	120340000	225670000	120890000	156140000	149350000	188710000	228440000	295890000	85882000	91699000	140980000	206500000	183570000	129140000	294200000	248320000	121460000	40634000	262910000	240820000	64214000	25148000	144490000	39164000	122470000	194020000	161130000	147460000	48726000	55234000	96021000
LGEFAPTRTYRGHAADKK	30S ribosomal protein S19	P0A7U4	rpsS	18	3	1	2017.05	71	88	3	0.00052707	69.261	7	68419000	0	1450200	0	0	1640400	2008200	1332200	1518500	2680800	0	2324300	2307200	889920	0	0	0	3876100	4455000	4847600	9553300	1132300	473590	15399000	6931100	0	0	0	0	0	2241000	1352700	788670	0	0	0
ATVSMRDMLK	30S ribosomal protein S2	P0A7V1	rpsB	10	1	0	1150.58	2	11	2;3	1.9927e-09	172.61	220	15807000000	76425000	83518000	44689000	66117000	241310000	135780000	216940000	218330000	521850000	738070000	656890000	602500000	258670000	283490000	556460000	526560000	536340000	466600000	900070000	1122100000	371000000	295720000	751900000	906240000	90204000	26451000	221600000	35887000	370870000	612700000	478270000	347790000	103510000	137820000	213300000
TVPMFNEALAELNK	30S ribosomal protein S2	P0A7V1	rpsB	14	0	0	1575.8	46	59	2;3	2.5007e-50	247.11	970	15559000000	304600000	429140000	305850000	541510000	368970000	520770000	356930000	308710000	473440000	750360000	542230000	547000000	337830000	369400000	333640000	302330000	282760000	288130000	516440000	492780000	402780000	556910000	272290000	331410000	178110000	175650000	204510000	159260000	278970000	383710000	274870000	402990000	48739000	198380000	314850000
MKPFIFGARNK	30S ribosomal protein S2	P0A7V1	rpsB	11	2	1	1307.72	27	37	2;3;4	0.00014467	139.43	46	509870000	0	0	0	0	0	5002100	0	1110400	17413000	27853000	22629000	12373000	1023900	2338300	1441600	10202000	9348000	9218100	71447000	98116000	2085400	2429400	52026000	73715000	1250700	382830	1209400	347620	4419200	18706000	14359000	11067000	0	0	0
EALMRTRELEK	30S ribosomal protein S2	P0A7V1	rpsB	11	2	0	1374.73	133	143	2;3	3.7939e-05	119.34	130	10143000000	113120000	309210000	41266000	230800000	135760000	344840000	132060000	103640000	321260000	307500000	107540000	255130000	165490000	209440000	220590000	253230000	289260000	74053000	582700000	434380000	437240000	584630000	296550000	359160000	180780000	128020000	180790000	136540000	157960000	97408000	65988000	139810000	133060000	144850000	137190000
DMGGLPDALFVIDADHEHIAIK	30S ribosomal protein S2	P0A7V1	rpsB	22	0	0	2376.18	153	174	2;3;4	2.1979e-23	159.72	757	14883000000	245520000	413370000	247440000	480790000	259320000	400690000	292200000	290870000	381620000	481530000	485200000	433450000	353790000	377040000	299250000	305960000	329230000	323830000	418920000	406480000	414140000	632650000	298090000	356970000	248360000	257190000	247830000	236100000	258050000	318420000	298240000	312690000	253900000	250850000	272250000
DAALSCDQFFVNHRWLGGMLTNWK	30S ribosomal protein S2	P0A7V1	rpsB	24	1	0	2865.35	82	105	3;4	8.843e-23	145.88	148	11616000000	226200000	18014000	246690000	133660000	282310000	190680000	241160000	81760000	198370000	457020000	303740000	366010000	265170000	259920000	82553000	296810000	561330000	416910000	501270000	453200000	430900000	545740000	506550000	375500000	259910000	285880000	148680000	208830000	244530000	247010000	286880000	119680000	157420000	181400000	47306000
WLGGMLTNWK	30S ribosomal protein S2	P0A7V1	rpsB	10	0	0	1204.61	96	105	2	0.00030703	115.78	49	2091700000	1428700	0	596060	0	5844500	12960000	3450300	13179000	62492000	86691000	73932000	76165000	17597000	15472000	55780000	95498000	56679000	55568000	155370000	236790000	35014000	0	62895000	109760000	15597000	3732100	33513000	5005000	85270000	140360000	118300000	90897000	12639000	6415100	38090000
VHIINLEKTVPMFNEALAELNK	30S ribosomal protein S2	P0A7V1	rpsB	22	1	1	2522.36	38	59	3	1.3083e-05	88.471	6	8329700	0	0	0	0	0	0	0	0	0	0	0	0	0	0	0	0	0	0	0	0	0	0	0	0	0	0	0	0	0	0	0	0	0	0	0
DLETQSQDGTFDKLTK	30S ribosomal protein S2	P0A7V1	rpsB	16	1	1	1824.87	116	131	2	9.6687e-95	281.09	4	3925700	0	0	0	0	0	0	0	0	0	0	0	0	0	0	0	0	0	0	0	0	0	0	0	0	0	0	0	0	0	0	0	0	0	0	0
AGVHFGHQTR	30S ribosomal protein S2	P0A7V1	rpsB	10	0	0	1108.55	12	21	2;3	2.588e-14	189.38	88	2440700000	8729300	14035000	6326000	15877000	14310000	25684000	21087000	36144000	105370000	84881000	109570000	78454000	36141000	42695000	123100000	90234000	12372000	11589000	82577000	70200000	29082000	12923000	79851000	69256000	29886000	21495000	57118000	21614000	94756000	113520000	159220000	177260000	12139000	12067000	27102000
AGVHFGHQTRYWNPK	30S ribosomal protein S2	P0A7V1	rpsB	15	1	0	1796.89	12	26	2;3;4;5	1.9703e-87	283.21	90	1382400000	0	0	0	0	0	0	0	0	29364000	31548000	90188000	61203000	461810	1144500	65999000	104420000	3180800	754580	126800000	128770000	0	610450	186910000	156050000	0	0	5580200	0	14674000	89367000	75794000	52328000	0	0	1181400
AVTLYLGAVAATVR	30S ribosomal protein S2	P0A7V1	rpsB	14	0	0	1403.81	209	222	2;3	3.1949e-57	234.04	49	302030000	0	0	1021700	1904500	3614400	4349200	3810200	5182000	13278000	16984000	8138400	8002400	5954200	1954200	9386500	9109900	3334700	5804700	13520000	19282000	6458500	3053600	4691800	5712000	2132000	1261800	4629900	951530	10957000	25490000	23227000	17240000	2994100	622130	2358000
DAALSCDQFFVNHR	30S ribosomal protein S2	P0A7V1	rpsB	14	0	0	1678.75	82	95	2;3	3.986e-95	273.72	117	5953600000	86227000	90862000	66116000	156140000	83637000	135220000	99629000	132260000	107970000	124980000	95524000	102910000	140740000	135360000	123750000	121310000	189680000	190900000	206820000	366290000	161160000	126470000	203530000	255010000	148350000	140400000	83513000	125540000	142770000	141710000	205210000	188860000	8034800	7052700	29462000
DLETQSQDGTFDK	30S ribosomal protein S2	P0A7V1	rpsB	13	0	0	1482.65	116	128	2;3	7.2459e-132	312.92	138	7077800000	165940000	248060000	154970000	246500000	165660000	223520000	166310000	156250000	203530000	229200000	231430000	195760000	148130000	200640000	169300000	154880000	113700000	117850000	212190000	168330000	155160000	276770000	5146200	144490000	137180000	116130000	118830000	109190000	132710000	141870000	130240000	148490000	107990000	121300000	107730000
EANNLGIPVFAIVDTNSDPDGVDFVIPGNDDAIR	30S ribosomal protein S2	P0A7V1	rpsB	34	0	0	3568.73	175	208	3;4	3.2153e-25	123.3	211	2835200000	45158000	36304000	47876000	62504000	49792000	51379000	106020000	80862000	89864000	136140000	68295000	93486000	93146000	30573000	45889000	49115000	66689000	85871000	79647000	214250000	88492000	63115000	63195000	98766000	44462000	60732000	42258000	23458000	50684000	75139000	107910000	63339000	30302000	11500000	25108000
EGRSQDLASQAEESFVEAE	30S ribosomal protein S2	P0A7V1	rpsB	19	1	0	2080.92	223	241	2	1.5517e-64	232.62	9	51781000	0	1866800	1736700	4464900	0	0	3693400	4930200	0	0	0	0	3753000	0	0	0	0	3202800	0	6431300	0	0	3261900	5540000	795350	792420	1030600	861390	0	0	0	0	1234800	1260300	0
ILFVGTK	30S ribosomal protein S2	P0A7V1	rpsB	7	0	0	776.48	67	73	1;2	0.00040996	134.06	72	21744000000	0	601380000	276430000	541860000	412410000	790590000	422060000	411760000	563030000	730280000	644300000	500290000	0	400980000	497940000	527630000	835400000	814270000	1128200000	1169500000	681210000	780220000	752870000	877610000	476260000	491010000	391310000	429500000	449290000	577770000	439560000	480510000	261810000	237280000	1039900
LENSLGGIK	30S ribosomal protein S2	P0A7V1	rpsB	9	0	0	929.518	144	152	2	0.0003746	154.85	74	15032000000	213180000	0	198990000	0	247150000	394350000	206720000	288420000	450380000	505550000	452570000	410800000	272100000	273010000	356840000	355960000	536310000	467020000	806410000	681350000	589020000	649330000	461430000	460170000	295710000	301840000	257400000	297630000	263410000	377760000	265830000	304790000	0	194570000	219460000
MKPFIFGAR	30S ribosomal protein S2	P0A7V1	rpsB	9	1	1	1065.58	27	35	3	0.028182	60.019	1	97236000	0	0	0	0	0	0	0	0	15282000	16877000	11492000	0	0	0	0	6285300	0	0	1881100	0	0	0	27322000	0	1670800	823450	640380	1303500	0	0	0	0	0	0	1889800
PFIFGAR	30S ribosomal protein S2	P0A7V1	rpsB	7	0	0	806.444	29	35	2	0.0077457	118.06	11	2430400000	0	0	0	41112000	0	136130000	0	78301000	189580000	1790100	4557800	4034400	127110000	130390000	639260	196290000	0	0	2495500	6589200	0	0	0	0	39328000	17426000	75082000	21813000	173740000	201650000	1825800	172600000	0	47372000	93070000
PFIFGARNK	30S ribosomal protein S2	P0A7V1	rpsB	9	1	0	1048.58	29	37	2;3	0.0001784	157.33	101	3616200000	1458200	4184600	0	1238800	24422000	44152000	24445000	28821000	145890000	213820000	249590000	236600000	15221000	18960000	185940000	218720000	28809000	26092000	211140000	220010000	10244000	8135800	86702000	133440000	12668000	0	59908000	1270000	107040000	239740000	216110000	235310000	807420	1284700	18264000
SQDLASQAEESFVEAE	30S ribosomal protein S2	P0A7V1	rpsB	16	0	0	1738.75	226	241	2;3	6.9621e-138	301.75	79	1978100000	44856000	50639000	39576000	53562000	33198000	39164000	76161000	72313000	72348000	96493000	54350000	61154000	77899000	22194000	36030000	28989000	28686000	50394000	40600000	134010000	48745000	43966000	37842000	53081000	20174000	23748000	30284000	17865000	40994000	31375000	61447000	36448000	29327000	9938000	18825000
TVRQSIK	30S ribosomal protein S2	P0A7V1	rpsB	7	1	0	830.497	106	112	2	9.2081e-05	140.09	18	346280000	0	0	0	0	0	0	0	1543500	2782600	3136700	3167400	3056100	885200	0	0	2598800	4216800	6023900	3784200	11800000	2720300	1555400	4159500	5665000	62272000	13297000	108320000	20570000	2164700	3244300	7921300	4768800	1047000	1215900	660250
VHIINLEK	30S ribosomal protein S2	P0A7V1	rpsB	8	0	0	964.571	38	45	2;3	0.00065097	129.42	209	18151000000	282200000	459320000	254910000	475690000	241920000	472200000	238430000	328590000	484160000	519860000	538090000	404840000	346790000	319070000	449650000	429590000	471860000	486800000	893570000	302170000	640830000	858920000	530900000	780650000	279880000	282320000	262410000	231280000	363400000	485380000	320560000	364280000	228730000	252840000	272770000
AFNEMQPIVDR	30S ribosomal protein S20	P0A7U8	rpsT	11	0	0	1318.63	50	60	2	4.7414e-19	193.62	111	824520000	12039000	11392000	8582700	18665000	11562000	14314000	19450000	18630000	29201000	36061000	22290000	21126000	17917000	12505000	21779000	17149000	26299000	20612000	27161000	63846000	28379000	26641000	22318000	39188000	8052300	5914600	10618000	8779200	17155000	27207000	22898000	19149000	8007500	5734600	7940800
AFNEMQPIVDRQAAK	30S ribosomal protein S20	P0A7U8	rpsT	15	1	0	1716.86	50	64	2;3	1.9414e-51	249.36	249	19838000000	376430000	600240000	312190000	542890000	454150000	733140000	435310000	374050000	222110000	272790000	346780000	329320000	325400000	341020000	575110000	494940000	1016200000	883610000	1544900000	1102400000	695700000	722660000	828430000	1049100000	100380000	161180000	307190000	131160000	263820000	471370000	286740000	336110000	193250000	220900000	203830000
ANLTAQINK	30S ribosomal protein S20	P0A7U8	rpsT	9	0	0	971.54	77	85	2	1.7217e-08	200.56	78	3732600000	83760000	151200000	73348000	146610000	127600000	238100000	118950000	140020000	29835000	32852000	47572000	44776000	25663000	34070000	72080000	91160000	280330000	283880000	163870000	103430000	26614000	34255000	315730000	343440000	5540700	4024000	21996000	4186900	39968000	66101000	66175000	78023000	13105000	13965000	13061000
VYAAIEAGDK	30S ribosomal protein S20	P0A7U8	rpsT	10	0	0	1035.52	35	44	2	0.00029253	117.52	147	5074800000	100250000	143570000	92580000	142080000	126000000	172670000	117510000	126430000	73085000	88645000	107140000	87111000	66379000	82999000	150490000	143860000	199370000	225150000	273580000	284760000	169840000	222800000	166760000	215200000	29652000	33242000	76462000	28749000	67346000	117100000	122740000	89342000	67466000	86333000	65988000
AGVLAEVR	30S ribosomal protein S21	P68680	rpsU	8	0	0	813.471	26	33	2	0.0070702	95.741	24	1315700000	6991500	9051900	4924500	10830000	12663000	0	17434000	0	8236200	52258000	5080400	41573000	32607000	22367000	8303100	30493000	90720000	70151000	77087000	172590000	38116000	27514000	138690000	185590000	38153000	8593200	19111000	8008500	37546000	3160800	4898400	9973000	0	7086200	0
AGVLAEVRRREFYEK	30S ribosomal protein S21	P68680	rpsU	15	3	0	1821.98	26	40	2;3;4	0.00046523	92.295	56	2447600000	0	6147700	0	3215000	27919000	41833000	90312000	35819000	79375000	119460000	143130000	150030000	24739000	31559000	76377000	97094000	65305000	40031000	130610000	147720000	41825000	13361000	178330000	145280000	5410200	600020	24582000	1450100	53389000	84251000	91212000	77998000	5771100	9160800	29036000
ENEPFDVALR	30S ribosomal protein S21	P68680	rpsU	10	0	0	1188.58	8	17	2	1.5471e-10	175.33	35	214890000	1460000	1912800	1718200	4304700	1982400	3905400	3292800	4287700	6988600	5631100	16005000	13061000	3658100	3562100	4765400	5608500	2389500	2333100	4930500	13159000	6715500	5589400	0	7721500	2741600	2849100	2998500	2076400	6700700	8126500	6057000	5551100	3219900	2378400	2784500
ENEPFDVALRR	30S ribosomal protein S21	P68680	rpsU	11	1	0	1344.68	8	18	2;3	0.0066111	95.618	22	256850000	1671400	2504500	0	0	0	5551700	843720	3636300	10127000	9558200	12927000	8293300	6301800	6696200	6296200	7799000	3832100	3100300	10748000	24424000	6060800	6550500	2849000	4881700	3444500	1566400	2893700	2312300	10054000	10735000	11083000	8270300	3561100	2685400	5497100
VRENEPFDVALR	30S ribosomal protein S21	P68680	rpsU	12	1	0	1443.75	6	17	2;3	1.8512e-10	159.44	109	1248000000	12830000	14099000	1751800	18468000	18135000	18088000	24902000	28582000	33721000	37044000	44195000	36879000	19331000	18112000	114090000	26773000	32470000	23685000	65962000	100600000	39019000	37028000	29719000	37673000	20272000	6426000	23039000	12653000	32044000	34879000	27902000	27615000	11592000	8194900	15490000
VRENEPFDVALRR	30S ribosomal protein S21	P68680	rpsU	13	2	0	1599.85	6	18	2;3;4	7.7036e-08	143.25	55	562290000	0	0	206400	591710	0	6940800	1502900	10091000	2187600	20425000	29691000	19563000	13709000	9489200	16021000	15502000	13794000	15282000	33512000	125220000	17100000	5729100	16360000	19469000	4395600	1297300	4201200	1917100	18170000	13222000	13992000	15655000	5589300	3977700	13295000
VRENEPFDVALRRFK	30S ribosomal protein S21	P68680	rpsU	15	3	0	1875.01	6	20	2;3;4;5	9.3314e-08	133.48	116	1980400000	74617000	158130000	63499000	132140000	173290000	227250000	214270000	224870000	22241000	22764000	41242000	51298000	5256500	12382000	14738000	40948000	0	0	23210000	28196000	2720200	1317000	26342000	11193000	1839700	884290	27600000	946890	5484300	14046000	3396900	2548100	23413000	20659000	8773900
GEILGGMAAVEQPEK	30S ribosomal protein S3	P0A7V4	rpsC	15	0	0	1527.76	205	219	2;3	2.0775e-69	242.01	585	15706000000	276070000	304140000	245190000	387390000	260990000	321190000	327510000	320420000	342000000	415470000	436030000	407210000	360270000	372940000	316550000	432290000	310670000	366720000	396280000	772120000	363260000	429430000	255400000	323150000	281190000	307010000	205700000	271410000	423140000	306340000	468520000	453560000	223820000	174570000	354170000
AVQNAMR	30S ribosomal protein S3	P0A7V4	rpsC	7	0	0	788.396	137	143	2	0.016036	89.673	1	1339700	0	0	0	0	0	0	0	0	0	0	0	0	0	0	0	0	75859	150880	569420	262620	0	0	115090	165860	0	0	0	0	0	0	0	0	0	0	0
RAVQNAMRLGAK	30S ribosomal protein S3	P0A7V4	rpsC	12	2	0	1313.73	136	147	2;3;4	1.875e-10	172.21	134	4965500000	12236000	33938000	5022200	13092000	55794000	133280000	66574000	87998000	252320000	110810000	285020000	238740000	44203000	51134000	238380000	276730000	91606000	67008000	251450000	264450000	41965000	26680000	170790000	192870000	32652000	7157700	113630000	7026700	129530000	337950000	251880000	164870000	3199500	14769000	48452000
VVADIAGVPAQINIAEVRKPELDAK	30S ribosomal protein S3	P0A7V4	rpsC	25	2	1	2615.46	90	114	3;4;5	1.3825e-08	83.065	296	31103000000	612920000	734480000	595950000	770850000	513160000	832520000	672360000	625530000	761790000	1183100000	875370000	1012700000	750710000	857040000	649970000	624350000	651950000	587850000	767740000	730350000	835100000	1395600000	773090000	747330000	495550000	506760000	465370000	499760000	475070000	644560000	490990000	573740000	577120000	666450000	720380000
GEILGGMAAVEQPEKPAAQPK	30S ribosomal protein S3	P0A7V4	rpsC	21	1	1	2120.09	205	225	3	1.5276e-05	109.54	4	6491700	0	0	0	0	0	0	0	0	0	0	0	0	0	0	0	0	0	0	0	0	0	0	0	0	0	0	0	0	0	0	0	0	0	0	0
ADIDYNTSEAHTTYGVIGVK	30S ribosomal protein S3	P0A7V4	rpsC	20	0	0	2153.03	180	199	2;3;4	1.4067e-154	295.16	259	22231000000	449110000	439400000	317760000	600390000	378800000	422450000	429920000	509860000	445440000	546920000	567330000	551690000	462290000	517200000	430380000	471290000	456390000	569510000	359310000	816510000	468350000	417760000	425870000	451020000	489280000	530610000	326650000	487470000	554440000	534980000	676420000	748300000	272120000	214420000	489600000
ASVSRIVIERPAK	30S ribosomal protein S3	P0A7V4	rpsC	13	2	0	1424.85	50	62	2;3;4	2.1395e-06	123.28	146	3882400000	9109500	14346000	4953800	6827100	69301000	95255000	75412000	71797000	168660000	230840000	240580000	232970000	59373000	57857000	206850000	261580000	33644000	24703000	167520000	192670000	16840000	9788800	156650000	154660000	9896300	1670100	76090000	3046900	80243000	143740000	147290000	94936000	17763000	24766000	83459000
EFADNLDSDFK	30S ribosomal protein S3	P0A7V4	rpsC	11	0	0	1299.56	28	38	2	5.9379e-19	194.48	156	18406000000	390890000	633150000	391600000	608490000	374990000	565580000	347220000	387990000	526450000	660050000	528700000	542610000	407770000	487100000	420970000	401550000	320210000	335520000	684380000	525640000	449230000	638850000	253570000	428430000	261020000	293670000	270000000	269650000	351330000	402310000	321540000	425920000	230100000	278310000	300090000
EGRVPLHTLR	30S ribosomal protein S3	P0A7V4	rpsC	10	1	0	1176.67	170	179	2;3	6.9018e-05	149.94	15	70264000	0	0	0	0	0	0	0	0	8950500	6822700	8602800	6210300	221420	0	2032800	2710700	0	0	5124200	5787100	0	0	0	0	0	0	0	0	1498600	655820	736800	2913400	502430	825410	3433800
IVIERPAK	30S ribosomal protein S3	P0A7V4	rpsC	8	1	0	924.576	55	62	2;3	0.0026306	127.56	79	2439400000	7152500	0	0	15150000	30708000	0	39083000	26357000	82894000	57100000	67084000	53934000	0	26123000	47068000	81333000	82799000	77645000	126660000	259180000	67915000	37919000	105500000	134750000	23139000	15513000	48126000	16083000	76805000	83254000	136280000	148120000	11992000	8744400	13033000
KPELDAK	30S ribosomal protein S3	P0A7V4	rpsC	7	1	1	799.444	108	114	2	0.075915	108.09	1	15077000	0	0	0	0	0	0	0	0	0	0	229680	0	469550	206000	0	0	0	0	0	0	0	0	0	0	2396000	1764200	3742500	0	0	0	396450	0	0	0	0
LGGAEIAR	30S ribosomal protein S3	P0A7V4	rpsC	8	0	0	785.44	157	164	2	2.2279e-12	180.93	80	14811000000	234340000	362550000	183780000	419900000	181030000	254400000	273240000	419900000	358780000	279450000	424490000	286290000	350990000	335130000	270790000	319660000	371400000	311420000	394750000	664530000	346500000	305190000	237390000	337230000	332700000	358090000	189100000	293030000	427390000	331530000	420880000	462240000	157820000	165630000	302450000
LVADSITSQLER	30S ribosomal protein S3	P0A7V4	rpsC	12	0	0	1330.71	115	126	2;3	1.2762e-76	269.44	117	13358000000	197890000	248360000	143510000	271800000	197920000	262450000	274230000	416260000	237200000	240620000	269780000	221850000	215220000	205290000	419700000	190290000	329950000	319220000	629660000	1066500000	371370000	289850000	364700000	475980000	436990000	200330000	314600000	279510000	281620000	234150000	286150000	300480000	81144000	86947000	218590000
LVADSITSQLERR	30S ribosomal protein S3	P0A7V4	rpsC	13	1	0	1486.81	115	127	2;3	0.0020221	103.43	28	1245000000	21981000	4900900	26561000	10977000	89502000	4685000	3816900	4855800	11889000	12011000	0	8007600	74065000	84365000	4802300	6432700	17610000	15036000	70335000	102530000	12927000	4731900	19934000	52081000	56548000	83403000	41550000	89027000	17326000	2529600	0	10749000	0	1437100	5529500
PGIVIGK	30S ribosomal protein S3	P0A7V4	rpsC	7	0	0	682.438	73	79	2	0.0055228	132.8	35	750260000	0	4652600	0	0	6139800	9067900	0	11907000	12468000	13386000	21365000	17854000	0	13188000	0	0	25748000	29851000	74312000	146780000	37668000	24760000	24756000	41165000	7614700	1275000	2436100	0	19290000	35108000	26812000	30534000	5352100	0	11042000
PWNSTWFANTK	30S ribosomal protein S3	P0A7V4	rpsC	11	0	0	1350.64	17	27	2;3	1.0256e-57	264.3	65	5529100000	4162000	2232500	3104600	0	64279000	61486000	67467000	30503000	210200000	376210000	297560000	353180000	44265000	57205000	240220000	266950000	92160000	88085000	383300000	379290000	34401000	20912000	224680000	263500000	19581000	1806600	109110000	2381200	211200000	285740000	275550000	215560000	6574100	8874100	37381000
RAVQNAMR	30S ribosomal protein S3	P0A7V4	rpsC	8	1	0	944.497	136	143	2	0.0070572	146.54	7	13488000	0	0	0	0	0	0	0	0	2497400	1533000	3717100	2154500	0	0	940860	1562900	0	0	0	0	0	0	0	0	0	0	0	0	0	0	0	0	0	0	0
SIRVTIHTARPGIVIGK	30S ribosomal protein S3	P0A7V4	rpsC	17	2	0	1817.1	63	79	2;3;4;5	9.7978e-05	95.073	98	790270000	3045800	10046000	1990800	6344500	7060800	7106700	6073700	10068000	24308000	42536000	53594000	48408000	16734000	20462000	33099000	41864000	0	5590600	7702400	26157000	12696000	13967000	3238800	5198600	16480000	7317900	21762000	11560000	28722000	25013000	20373000	20150000	10456000	14183000	21525000
TEWYREGR	30S ribosomal protein S3	P0A7V4	rpsC	8	1	0	1095.51	165	172	2	0.044218	105.1	1	9835000	0	0	0	0	0	0	0	0	576460	558500	0	344960	0	0	285870	0	0	0	3191100	2447900	0	0	0	0	0	0	0	0	0	0	574480	589040	0	0	0
VHPNGIR	30S ribosomal protein S3	P0A7V4	rpsC	7	0	0	791.44	5	11	2	0.011157	99.384	34	346310000	4998900	7968100	2833200	5596800	3808700	7593600	6067200	8219000	14499000	8788400	10596000	6914300	5231700	7728600	4441500	7330200	135440	9136000	21036000	21743000	8169100	11605000	23349000	0	7321300	4328700	8141700	6429400	7306400	1165900	9822400	17446000	0	3641400	2222300
VHPNGIRLGIVK	30S ribosomal protein S3	P0A7V4	rpsC	12	1	0	1301.79	5	16	2;3;4	6.0254e-07	133.42	133	5987400000	3061700	3913300	0	0	23361000	35719000	25933000	29848000	211210000	193810000	278090000	213210000	21759000	30241000	242000000	263370000	23230000	43464000	657900000	697150000	3311800	2370900	529120000	588580000	3612500	0	98341000	619650	129400000	272430000	298600000	214160000	0	1360800	48258000
VPLHTLR	30S ribosomal protein S3	P0A7V4	rpsC	7	0	0	834.508	173	179	2	8.4363e-05	179.16	56	7186500000	28761000	41040000	3870600	9869200	53336000	75541000	75069000	122600000	286750000	215880000	327850000	212480000	133470000	143420000	252310000	266420000	148650000	148820000	232450000	350460000	155880000	116000000	159470000	183960000	27396000	31491000	128180000	26847000	280140000	271770000	331410000	360580000	81232000	86002000	209220000
VRQYLTK	30S ribosomal protein S3	P0A7V4	rpsC	7	1	0	906.529	39	45	2;3	3.1044e-05	143.85	71	7954900000	23810000	57258000	922060	26903000	86178000	189450000	96147000	148940000	364450000	321050000	439860000	272500000	71510000	96441000	314910000	382120000	173690000	186320000	392960000	90425000	118230000	137480000	267210000	375890000	136270000	44951000	268370000	59640000	198380000	439790000	402480000	309830000	19265000	16214000	65635000
VTIHTAR	30S ribosomal protein S3	P0A7V4	rpsC	7	0	0	796.456	66	72	2	1.0821e-06	172.03	43	5551900000	64708000	90461000	53966	94106000	94579000	159830000	125440000	201440000	139730000	111000000	136170000	108040000	150610000	122650000	130360000	159610000	130830000	125810000	139190000	245340000	126540000	104460000	106050000	103380000	123210000	52431000	135400000	47375000	201290000	195640000	227230000	262290000	48904000	47854000	100790000
VTIHTARPGIVIGK	30S ribosomal protein S3	P0A7V4	rpsC	14	1	0	1460.88	66	79	2;3;4	3.7353e-35	198.52	86	631230000	0	0	0	1236100	0	918440	670950	718440	57231000	54563000	56956000	40639000	7639500	8036300	22673000	32072000	0	4428300	16658000	35107000	0	718010	0	3699700	1795000	1276300	2031400	1834200	21730000	22727000	23688000	24523000	11637000	2914100	30882000
VVADIAGVPAQINIAEVR	30S ribosomal protein S3	P0A7V4	rpsC	18	0	0	1834.03	90	107	2;3	2.4472e-11	151.11	110	2365800000	44124000	57360000	34390000	62873000	43238000	61039000	73558000	79584000	63986000	74950000	56345000	52987000	55740000	39561000	46285000	42775000	74020000	55125000	53303000	81279000	74912000	69013000	45371000	63587000	47321000	45909000	46088000	35370000	54272000	74690000	77287000	79065000	18308000	16109000	27773000
VVADIAGVPAQINIAEVRK	30S ribosomal protein S3	P0A7V4	rpsC	19	1	0	1962.13	90	108	3	0.00039643	62.813	5	136180000	3536900	3778500	2690400	3388400	2699700	4459700	3041500	2272100	4323300	6565400	6918100	6002000	2507200	3415900	4236600	3112000	1646700	1422600	1824300	0	1845400	4444700	1298300	2108600	1435000	1931800	2337000	1548900	3120200	2069600	2713300	2746100	3730800	4865800	2329600
AIMVNGR	30S ribosomal protein S4	P0A7V9	rpsD	7	0	0	759.406	122	128	2	0.0040752	137.5	110	1862800000	14371000	23206000	10431000	28607000	11435000	21448000	17415000	34235000	66810000	45586000	44691000	37523000	38151000	37903000	38669000	52093000	42733000	42760000	80864000	177140000	44326000	44391000	42091000	67765000	55754000	30947000	31641000	33488000	39514000	37072000	70070000	61208000	15089000	18058000	29895000
AIMVNGRVVNIASYQVSPNDVVSIREK	30S ribosomal protein S4	P0A7V9	rpsD	27	2	0	2957.58	122	148	3;4;5	5.0243e-45	179.66	638	9057900000	134730000	216670000	159910000	204060000	157530000	193640000	206760000	144810000	223740000	357230000	263100000	307530000	190110000	198990000	172990000	206060000	269840000	241810000	251480000	255270000	284310000	339210000	303690000	346560000	136220000	189920000	109140000	183330000	155300000	154690000	161880000	185410000	125380000	130530000	129800000
AALELAEQR	30S ribosomal protein S4	P0A7V9	rpsD	9	0	0	999.535	157	165	2	8.4572e-06	157.99	37	1145500000	13420000	18022000	9824500	22819000	9876100	14571000	15529000	22577000	38309000	32049000	28527000	20235000	29504000	28193000	22823000	18442000	19873000	18483000	36058000	65093000	38219000	26564000	19083000	24673000	33951000	31239000	28520000	30503000	27393000	35110000	42461000	30600000	12427000	13519000	0
AALELAEQREK	30S ribosomal protein S4	P0A7V9	rpsD	11	1	0	1256.67	157	167	2;3	4.9551e-24	218.55	134	16006000000	298060000	448590000	267720000	460620000	332050000	537380000	296930000	300060000	427330000	472210000	472460000	468640000	345460000	429880000	392010000	374480000	342890000	359170000	634890000	447000000	482250000	629060000	358730000	509400000	234380000	221030000	248840000	221350000	242700000	334170000	261680000	306850000	227390000	218010000	253310000
AALELAEQREKPTWLEVDAGK	30S ribosomal protein S4	P0A7V9	rpsD	21	2	1	2353.23	157	177	3;4	1.7915e-09	113.81	24	372020000	9020400	9145200	0	2004500	2564400	3214900	4471500	3195800	22866000	40626000	8851200	14933000	4242300	5621600	0	1610100	4827200	18812000	37032000	41420000	12566000	6542600	32504000	41708000	2556200	2600000	1015800	1130400	1289800	4995000	0	3319400	0	0	0
ARYLGPK	30S ribosomal protein S4	P0A7V9	rpsD	7	1	0	803.465	2	8	2	0.0047739	114.72	36	4869100000	4672800	10178000	2327600	4820900	32450000	71255000	35140000	35607000	204120000	155470000	247940000	152080000	50023000	69275000	236520000	339120000	0	92919000	261760000	330030000	44711000	2237600	172480000	249540000	7792500	2366900	103190000	2686600	138600000	243870000	260710000	213600000	23804000	31535000	99472000
EGTDLFLK	30S ribosomal protein S4	P0A7V9	rpsD	8	0	0	921.481	15	22	1;2	0.038507	98.418	6	842560000	1111600	23328000	586670	29481000	717330	1031700	1502900	27461000	2968300	3233400	4269500	3146800	1544700	1922300	1345700	1770500	68292000	30493000	67944000	79881000	0	23703000	35422000	55788000	43358000	21383000	20717000	26003000	37716000	2208100	38269000	38010000	12434000	467700	23807000
EKPTWLEVDAGK	30S ribosomal protein S4	P0A7V9	rpsD	12	1	1	1371.7	166	177	2;3	6.9135e-13	172.09	54	402570000	2685900	1202200	3124400	1849300	2106900	3109200	4064400	5977600	16432000	17709000	14743000	9119000	10480000	9957800	9441300	7969900	1629500	2509900	12329000	30210000	8136500	2224000	1921700	11706000	19509000	13115000	3899600	14133000	11809000	11724000	13837000	15505000	3608500	4215400	9471200
GNTGENLLALLEGR	30S ribosomal protein S4	P0A7V9	rpsD	14	0	0	1455.77	84	97	2;3	6.9264e-57	230.67	234	22501000000	349400000	407630000	296490000	549910000	366630000	464510000	469740000	555340000	412090000	507140000	590650000	488770000	443060000	461130000	370450000	417680000	619220000	670430000	793670000	1415400000	655810000	508510000	662350000	710220000	500870000	441850000	319820000	379450000	596730000	513510000	653410000	657360000	239930000	180520000	500290000
GNTGENLLALLEGRLDNVVYR	30S ribosomal protein S4	P0A7V9	rpsD	21	1	0	2315.22	84	104	2;3	1.3682e-06	121.26	97	1903400000	8053000	9042900	34663000	62354000	17869000	29916000	24068000	26366000	49281000	57493000	50483000	57760000	45989000	38042000	18754000	42024000	43927000	60623000	115610000	243620000	33495000	28321000	53454000	153620000	33032000	18446000	17766000	14928000	42573000	25344000	38592000	76241000	14473000	16369000	44879000
GNTGENLLALLEGRLDNVVYRMGFGATRAEARQLVSHK	30S ribosomal protein S4	P0A7V9	rpsD	38	4	0	4155.18	84	121	5;6	0.069391	10.985	4	243060000	0	0	0	10154000	0	3063800	0	961140	9859300	9263800	19916000	17575000	8250500	7792300	0	10030000	4562400	2104700	7389900	5807100	9370600	15675000	3367700	0	6813100	20891000	2629200	17774000	4665300	8072100	0	0	0	0	0
IEQAPGQHGAR	30S ribosomal protein S4	P0A7V9	rpsD	11	0	0	1162.58	34	44	2;3	4.4699e-18	182.92	91	2679200000	36117000	43846000	22616000	50205000	18959000	26033000	44180000	49681000	78111000	76471000	69371000	47683000	64810000	44459000	32787000	46189000	68306000	68169000	101000000	302250000	78691000	81087000	81693000	94715000	80239000	55716000	48138000	53176000	61225000	59863000	64686000	59657000	17476000	23121000	29111000
IEQAPGQHGARK	30S ribosomal protein S4	P0A7V9	rpsD	12	1	0	1290.68	34	45	2;3;4	6.0896e-10	171.49	86	11276000000	137320000	326780000	140230000	328320000	142820000	338320000	165230000	269120000	389740000	149440000	271260000	243390000	223610000	269250000	137960000	333050000	210410000	146140000	220360000	190730000	177370000	129860000	257210000	240140000	271630000	272920000	251050000	319170000	232400000	326510000	261670000	271690000	231540000	183040000	238290000
IEQAPGQHGARKPRLSDYGVQLREK	30S ribosomal protein S4	P0A7V9	rpsD	25	4	1	2832.51	34	58	4	0.040799	27.946	2	5143800	0	0	0	0	0	0	0	0	0	0	0	0	0	0	0	0	0	0	0	3132400	0	0	2011300	0	0	0	0	0	0	0	0	0	0	0	0
IYGVLER	30S ribosomal protein S4	P0A7V9	rpsD	7	0	0	848.476	64	70	2	0.0070454	124.37	28	7756100000	148470000	0	112080000	0	343030000	497050000	388320000	531870000	73030000	68108000	92863000	73615000	54850000	62830000	105510000	109590000	367330000	296560000	450340000	934620000	94643000	67658000	565250000	797500000	54868000	0	61759000	29963000	80561000	89197000	126800000	110910000	19997000	0	60589000
LDNVVYR	30S ribosomal protein S4	P0A7V9	rpsD	7	0	0	877.466	98	104	2	0.0042818	140.98	77	11689000000	191200000	271690000	148560000	297810000	175690000	256710000	210390000	299190000	225430000	248310000	291040000	203260000	245980000	261840000	210820000	265710000	454880000	319270000	401470000	681660000	332550000	345600000	316160000	377560000	290640000	270140000	165690000	238790000	265100000	253830000	299720000	0	141540000	112690000	239540000
LKGNTGENLLALLEGR	30S ribosomal protein S4	P0A7V9	rpsD	16	1	1	1696.95	82	97	3	0.0047658	65.652	1	2629100	0	0	0	0	0	0	0	0	1356200	1030500	0	0	0	0	0	0	0	0	0	0	0	0	0	0	0	0	242460	0	0	0	0	0	0	0	0
LSDYGVQLR	30S ribosomal protein S4	P0A7V9	rpsD	9	0	0	1049.55	48	56	2;3	1.0388e-28	228.31	75	3860300000	29788000	38784000	21600000	56540000	31051000	55945000	50267000	71189000	94304000	78620000	71752000	57858000	79109000	83301000	62590000	84057000	86780000	103250000	231240000	581030000	127450000	80846000	184240000	274060000	60007000	43863000	42830000	41049000	70100000	97387000	114890000	100560000	21599000	19714000	49556000
LSRREGTDLFLK	30S ribosomal protein S4	P0A7V9	rpsD	12	2	0	1433.8	11	22	2;3;4	6.9721e-06	122.34	243	21389000000	220570000	313530000	157630000	308940000	213520000	733500000	248050000	301450000	710380000	602670000	808820000	536500000	376620000	415820000	464550000	607250000	681590000	751920000	984620000	1013000000	740120000	771810000	928060000	1214200000	123100000	115730000	354210000	97772000	405790000	590340000	433230000	402970000	260590000	278510000	352930000
MGFGATR	30S ribosomal protein S4	P0A7V9	rpsD	7	0	0	738.348	105	111	2	0.013097	95.352	112	6375300000	80358000	111820000	68683000	176700000	62298000	120330000	96979000	178830000	143310000	135490000	160790000	112940000	163040000	150090000	144370000	152550000	166510000	1969400	163130000	317200000	156660000	180200000	160130000	188710000	213490000	193320000	98623000	140260000	158090000	145370000	175210000	207980000	61754000	80337000	145200000
PRLSDYGVQLREK	30S ribosomal protein S4	P0A7V9	rpsD	13	2	0	1559.84	46	58	2;3;4	3.7202e-11	164.64	139	9823300000	7114400	17507000	3697600	5077700	63564000	130660000	60922000	73194000	486080000	559550000	659470000	524700000	85734000	99682000	447970000	535930000	141300000	127370000	620130000	627750000	49010000	23005000	273730000	538490000	11092000	2616200	183740000	3271400	260720000	501930000	513920000	398150000	5033900	9849800	113940000
PTWLEVDAGK	30S ribosomal protein S4	P0A7V9	rpsD	10	0	0	1114.57	168	177	2	3.5027e-11	205.18	151	18433000000	366430000	299500000	445290000	351440000	475300000	545090000	394540000	291060000	502860000	769200000	647510000	681720000	522580000	590820000	440460000	496920000	382740000	391590000	572530000	539420000	512000000	612710000	361610000	435600000	264410000	243660000	247740000	248350000	370900000	498050000	385350000	340000000	263280000	275360000	206280000
REGTDLFLK	30S ribosomal protein S4	P0A7V9	rpsD	9	1	0	1077.58	14	22	2;3	0.0030808	80.688	9	1556500000	0	48520000	0	61808000	0	45694000	0	18293000	69048000	0	39572000	36223000	58827000	45846000	0	14174000	0	0	11181000	32600000	0	0	8067700	9320500	97908000	116010000	20605000	96905000	16775000	24363000	35926000	29867000	10421000	21669000	27823000
RIYGVLER	30S ribosomal protein S4	P0A7V9	rpsD	8	1	0	1004.58	63	70	2;3	0.024521	121.05	5	99319000	0	0	0	0	0	0	0	0	1753800	0	0	0	0	0	0	0	0	0	38126000	53204000	0	0	0	2025200	0	0	0	0	0	1798700	0	0	0	0	0
RKPERSDLSADINEHLIVELYSK	30S ribosomal protein S4	P0A7V9	rpsD	23	3	1	2711.42	184	206	3;4;5	1.2123e-27	161.31	214	2704700000	21933000	44978000	25568000	57403000	25325000	43709000	29024000	26932000	91842000	117660000	142440000	113680000	47882000	47718000	18778000	56559000	68722000	39580000	48395000	46617000	62986000	81038000	72746000	47625000	86633000	110560000	60092000	73406000	26373000	44593000	27756000	36820000	47519000	68912000	74213000
SDLSADINEHLIVELYSK	30S ribosomal protein S4	P0A7V9	rpsD	18	0	0	2045.03	189	206	2;3	1.0224e-11	152.66	148	261470000	4059100	3354000	3916700	4672000	4114500	3259800	6434700	6871100	9478000	11323000	9824600	5896200	5705100	6618500	5412400	7764200	3416100	5129800	2173400	8736300	4413800	3933100	1400600	4566900	3882800	4876300	5482400	5393500	8916300	7619800	10331000	7991500	5925200	1872200	5708600
SGVRAIDTK	30S ribosomal protein S4	P0A7V9	rpsD	9	1	0	945.524	23	31	2;3	0.00064387	119.75	80	14634000000	172070000	419590000	168480000	395160000	198770000	414180000	212880000	284180000	441500000	382920000	518260000	311010000	293690000	341180000	396570000	383630000	367760000	76008000	540850000	465560000	306860000	98471000	379670000	476280000	359160000	313960000	347960000	317190000	228800000	442190000	357120000	300670000	229380000	190340000	201660000
VVNIASYQVSPNDVVSIR	30S ribosomal protein S4	P0A7V9	rpsD	18	0	0	1959.04	129	146	2;3	7.2634e-95	264.01	216	9145900000	94013000	93424000	70601000	126170000	114650000	123470000	130490000	158240000	265380000	278890000	218040000	222550000	150570000	182150000	191940000	207640000	221240000	241020000	373320000	748300000	223100000	170980000	244420000	384640000	225890000	159310000	177940000	159700000	221290000	249140000	295430000	295850000	83262000	64265000	202850000
GVHTGSRVFMQPASEGTGIIAGGAMRAVLEVAGVHNVLAK	30S ribosomal protein S5	P0A7W2	rpsE	40	2	0	3987.09	87	126	4;5;6	6.1636e-30	120.69	406	12128000000	122500000	109370000	149340000	180320000	134720000	198200000	126680000	100790000	315810000	489610000	545700000	510540000	296340000	355490000	234960000	319870000	339390000	347140000	315810000	578870000	519270000	589500000	448350000	404540000	193900000	306710000	96587000	253300000	282620000	238010000	224010000	333350000	65222000	91968000	108010000
VFMQPASEGTGIIAGGAMR	30S ribosomal protein S5	P0A7W2	rpsE	19	0	0	1891.93	94	112	2;3	1.8298e-170	310.98	750	16450000000	212260000	222160000	171820000	402300000	232500000	303950000	297090000	360700000	322430000	409390000	331800000	324140000	368120000	259950000	326990000	346550000	672350000	644420000	484040000	1055200000	512150000	422750000	637430000	906550000	296940000	223040000	182170000	238330000	327450000	341780000	399100000	427040000	131720000	74932000	276140000
ATIDGLENMNSPEMVAAK	30S ribosomal protein S5	P0A7W2	rpsE	18	0	0	1889.89	139	156	2;3	3.1422e-191	334.43	160	1793500000	30781000	24821000	23482000	44953000	23125000	24702000	34787000	40423000	56134000	67275000	39071000	50239000	32551000	27424000	32281000	34508000	53937000	56025000	61916000	123810000	67978000	60919000	51074000	79919000	28720000	36402000	22837000	27739000	37251000	38516000	45680000	36299000	13688000	9137000	24007000
AYGSTNPINVVRATIDGLENMNSPEMVAAK	30S ribosomal protein S5	P0A7W2	rpsE	30	1	0	3161.55	127	156	3;4;5	1.6137e-44	161.56	758	12227000000	273070000	247090000	260890000	288100000	288690000	291620000	232040000	166510000	304140000	598520000	319980000	506090000	245840000	311120000	256910000	261450000	254640000	269860000	388040000	300700000	378110000	630840000	319540000	398370000	163530000	206660000	212820000	220570000	162160000	228480000	155560000	190310000	176290000	205650000	177980000
ARRNMINVALNNGTLQHPVK	30S ribosomal protein S5	P0A7W2	rpsE	20	2	0	2245.22	67	86	2;3;4;5	8.4612e-17	138.98	116	1942800000	0	0	0	0	2392700	4458700	2909100	1704800	65435000	73058000	148100000	134480000	0	0	108090000	179310000	9167600	6160800	152560000	222700000	1446400	0	95105000	97810000	0	0	14860000	0	39431000	90745000	100320000	98514000	0	0	3075100
NMINVALNNGTLQHPVK	30S ribosomal protein S5	P0A7W2	rpsE	17	0	0	1861.98	70	86	2;3;4	5.6411e-156	310.17	170	8026800000	5598900	8109300	0	11754000	31322000	40010000	42050000	56936000	88887000	89303000	137760000	110920000	24759000	25547000	235100000	284820000	181920000	159010000	813110000	1363000000	49243000	3911200	974690000	1350100000	23261000	10331000	34696000	8294700	90460000	235260000	321060000	330860000	15511000	10121000	45164000
AREVPAAIQK	30S ribosomal protein S5	P0A7W2	rpsE	10	1	0	1081.62	53	62	2;3	0.00016642	149.33	133	12255000000	71254000	131410000	40644000	82226000	220860000	310140000	193510000	235570000	535430000	640390000	575870000	564550000	267170000	369350000	467450000	448480000	334330000	100200000	188630000	401510000	92147000	207850000	429000000	179340000	165330000	62848000	259540000	79718000	344910000	484890000	97412000	355890000	122450000	163500000	276340000
AVLEVAGVHNVLAK	30S ribosomal protein S5	P0A7W2	rpsE	14	0	0	1418.82	113	126	2;3	1.6846e-45	212.1	183	23510000000	296510000	460090000	68123000	516540000	366420000	505070000	428680000	573310000	529680000	600060000	691130000	487630000	525620000	468780000	555670000	469870000	739460000	806040000	637580000	1229700000	213480000	518900000	792710000	1030600000	456870000	340270000	389150000	418530000	628000000	524520000	593120000	584840000	271180000	192200000	564410000
AYGSTNPINVVR	30S ribosomal protein S5	P0A7W2	rpsE	12	0	0	1289.67	127	138	2	3.7034e-41	229	82	3201600000	50088000	62396000	33256000	81691000	46345000	65411000	57292000	81542000	80620000	104240000	84798000	67593000	69262000	53544000	60003000	61114000	87976000	78049000	72294000	138430000	101190000	86944000	73861000	127930000	79369000	56696000	46205000	59760000	75227000	79332000	81132000	80662000	28322000	24365000	50188000
EVPAAIQK	30S ribosomal protein S5	P0A7W2	rpsE	8	0	0	854.486	55	62	2	0.0011154	139.68	42	1017100000	12114000	18951000	9289600	22802000	11037000	16929000	17549000	30451000	24672000	18633000	24139000	18727000	19507000	18798000	16103000	18987000	43307000	31874000	37968000	68415000	26679000	33072000	42013000	55785000	21465000	16950000	0	15114000	24767000	20851000	0	22998000	6880300	8554000	14864000
GGRIFSFTALTVVGDGNGRVGFGYGK	30S ribosomal protein S5	P0A7W2	rpsE	26	2	0	2631.36	27	52	3;4	4.2553e-53	181.83	34	159720000	1872000	0	2167400	0	2540500	0	2086600	0	3566200	3986200	4999400	21066000	1849700	2356700	3091000	3388800	2668100	0	4884500	6408400	6304400	6346300	3219900	0	5873900	9366800	3680600	6339700	8289500	0	0	1637600	0	0	7976200
IFSFTALTVVGDGNGR	30S ribosomal protein S5	P0A7W2	rpsE	16	0	0	1652.85	30	45	2;3	1.6649e-91	260.29	368	10380000000	51117000	55662000	68510000	121290000	156570000	196030000	173400000	179140000	231420000	269960000	262980000	244990000	220600000	190460000	255860000	303420000	249790000	427330000	336260000	622690000	209040000	191720000	261780000	394010000	188990000	113520000	218100000	125940000	328360000	285030000	350540000	370880000	106830000	68781000	288030000
LIAVNRVSK	30S ribosomal protein S5	P0A7W2	rpsE	9	1	0	998.624	15	23	2;3	0.00032888	164.68	123	15191000000	140820000	173400000	75577000	126300000	236390000	260320000	238720000	181010000	602670000	629960000	319520000	431840000	113280000	357510000	358980000	254250000	475550000	494140000	711560000	781610000	402760000	431830000	507250000	635200000	227770000	174670000	292540000	171630000	116750000	614250000	399930000	367950000	251560000	262250000	248800000
QAGELQEK	30S ribosomal protein S5	P0A7W2	rpsE	8	0	0	901.451	7	14	2	0.00050064	128.86	7	41858000	2898000	5666600	2062200	0	2259200	0	3416200	0	0	6674900	0	5866500	0	0	3812000	0	0	0	0	0	0	0	0	0	0	0	0	0	0	0	1602600	0	1460300	2625800	0
SVEEILGK	30S ribosomal protein S5	P0A7W2	rpsE	8	0	0	873.481	160	167	1;2	0.00038153	175.38	120	17031000000	234870000	1746900	232830000	489570000	315020000	472510000	322480000	320390000	622860000	720540000	539220000	513440000	339360000	428880000	453300000	373500000	377460000	392010000	609450000	490540000	474720000	718010000	368850000	485360000	264690000	309320000	263040000	266530000	354730000	421180000	296920000	333550000	202410000	219700000	285740000
VFMQPASEGTGIIAGGAMRAVLEVAGVHNVLAK	30S ribosomal protein S5	P0A7W2	rpsE	33	1	0	3292.74	94	126	4	0.0002636	40.931	41	83698000	0	0	0	1318700	1635800	0	2850500	2041500	2918400	0	3032200	0	3204900	1812400	2069700	0	2384300	2318300	2756800	3845700	3335900	4356800	4770700	4696100	980460	0	1321400	0	2808100	3044700	2813200	1937600	2743900	1208300	4648500
VGFGYGK	30S ribosomal protein S5	P0A7W2	rpsE	7	0	0	726.37	46	52	2	0.012458	96.048	21	10707000000	161410000	232090000	127950000	272130000	188960000	259160000	194390000	335160000	345990000	297230000	365980000	286380000	0	0	0	402420000	410260000	0	471960000	0	459790000	0	425530000	0	357300000	309220000	177540000	315810000	343740000	315620000	413970000	458450000	140680000	125950000	229430000
MRHYEIVFMVHPDQSEQVPGMIER	30S ribosomal protein S6	P0A4D0	rpsF	24	1	0	2927.39	1	24	3;4;5	4.8471e-38	186.88	85	494240000	0	0	5605100	11437000	3499100	2382200	3954300	4190900	12027000	6245100	15367000	12722000	7974500	11395000	4346100	6200700	29292000	41508000	11354000	47008000	17726000	12951000	30667000	76991000	7571200	3802600	3156700	3227600	8746500	5676200	6129100	9742300	1889300	5631400	12182000
MRHYEIVFMVHPDQSEQVPGMIERYTAAITGAEGK	30S ribosomal protein S6	P0A4D0	rpsF	35	2	0	3989.92	1	35	4;5;6	2.6767e-27	113.43	559	11782000000	202920000	202860000	301900000	291050000	225310000	282430000	224730000	124140000	289010000	369990000	320120000	324330000	255650000	258860000	198440000	243160000	425360000	429270000	632680000	280670000	614920000	747530000	486780000	511010000	165840000	192240000	113480000	173980000	227530000	245180000	121240000	181370000	154260000	98716000	116180000
HYEIVFMVHPDQSEQVPGMIER	30S ribosomal protein S6	P0A4D0	rpsF	22	0	0	2640.25	3	24	3;4	7.1561e-70	231.4	328	5046600000	22407000	10900000	59323000	76759000	65646000	71883000	115210000	88330000	107520000	128580000	99897000	112410000	143340000	93214000	101860000	127100000	185270000	248920000	76064000	254040000	179360000	167340000	210320000	243880000	137520000	134380000	70831000	99112000	108970000	115710000	126790000	111960000	64158000	33579000	112790000
HAVTEASPMVK	30S ribosomal protein S6	P0A4D0	rpsF	11	0	0	1168.59	94	104	2;3	7.947e-32	224.75	298	12442000000	226510000	380780000	180320000	394070000	210260000	437000000	187560000	271080000	380410000	366640000	395930000	292520000	307160000	308210000	342290000	343650000	265630000	241160000	379040000	338320000	294730000	376430000	247990000	294850000	206510000	219690000	197160000	186570000	235950000	326510000	246110000	290870000	184650000	139150000	217920000
AHYVLMNVEAPQEVIDELETTFR	30S ribosomal protein S6	P0A4D0	rpsF	23	0	0	2703.32	57	79	2;3;4	2.9685e-60	210.43	319	6904300000	37580000	40533000	100080000	171860000	94563000	100530000	174320000	170880000	147320000	189520000	166400000	193770000	184240000	127550000	118410000	143190000	273340000	360120000	159610000	502590000	247970000	185690000	432420000	425670000	169450000	108720000	79013000	79198000	152040000	153000000	165600000	152760000	68996000	43042000	114770000
AHYVLMNVEAPQEVIDELETTFRFNDAVIR	30S ribosomal protein S6	P0A4D0	rpsF	30	1	0	3518.75	57	86	3;4;5	1.2839e-21	131.77	206	1198500000	778730	3975200	15064000	25949000	30023000	12352000	19487000	19624000	24469000	24700000	15489000	18424000	28116000	10783000	16214000	14981000	20755000	34695000	20111000	64744000	118920000	21285000	31944000	127010000	42428000	45950000	34557000	40362000	20810000	11859000	18334000	20959000	11581000	5891500	20381000
YTAAITGAEGKIHR	30S ribosomal protein S6	P0A4D0	rpsF	14	1	1	1486.79	25	38	2;3	1.5057e-07	141.59	5	24175000	0	0	0	0	0	0	0	0	0	0	0	0	0	0	0	0	0	0	235540	0	0	0	639520	0	0	0	0	0	0	0	0	0	0	0	0
LHKAHYVLMNVEAPQEVIDELETTFR	30S ribosomal protein S6	P0A4D0	rpsF	26	1	1	3081.56	54	79	3;4	2.8025e-79	224.49	14	41454000	0	0	0	0	0	0	0	0	0	0	0	0	0	0	0	0	0	2731100	0	0	398590	0	5337900	0	0	0	0	0	0	0	0	0	0	0	0
AHYVLMNVEAPQEVIDELETTFRFNDAVIRSMVMRTK	30S ribosomal protein S6	P0A4D0	rpsF	37	3	0	4352.18	57	93	4;5;6;7	0.0024692	32.353	437	13061000000	133490000	105130000	209440000	198440000	110120000	207460000	96359000	60077000	238940000	466090000	414680000	496150000	311860000	254870000	272140000	234610000	645250000	246200000	1139500000	534780000	830140000	821340000	1027800000	860120000	211880000	264690000	128030000	231690000	245650000	253990000	67090000	118500000	121050000	104540000	127580000
DERRERRDDFANETADDAEAGDSEE	30S ribosomal protein S6	P0A4D0	rpsF	25	4	0	2897.19	107	131	3;4	6.5829e-13	109.32	90	355650000	14918000	18025000	19169000	23937000	13854000	14491000	9358000	12060000	10862000	22408000	10508000	26063000	4063500	4613600	6834100	5685800	1089000	1633800	6710600	8322300	3143700	0	4240700	2315700	6570800	5495900	7212200	5097300	4641000	4700300	5141100	6460000	0	0	0
FNDAVIR	30S ribosomal protein S6	P0A4D0	rpsF	7	0	0	833.44	80	86	2	0.0032324	143.89	59	4764400000	76506000	104170000	60681000	117800000	62214000	85457000	97834000	130040000	119220000	114760000	136970000	100890000	161370000	115720000	90378000	91831000	0	174370000	0	341690000	176230000	140860000	0	264960000	92470000	90495000	58172000	86079000	113380000	118320000	131290000	109980000	64706000	46742000	80238000
IHRLEDWGR	30S ribosomal protein S6	P0A4D0	rpsF	9	1	0	1180.61	36	44	2;3	0.0044548	114.4	17	2106200000	0	9966600	0	9547900	780180	26905000	0	13520000	132700000	3212100	177490000	0	77918000	83058000	1135600	151610000	7965800	6449100	18400000	21936000	7737500	7610500	7003100	14382000	44150000	17857000	59557000	18268000	91757000	131640000	92632000	85913000	23294000	23539000	55769000
QLAYPINK	30S ribosomal protein S6	P0A4D0	rpsF	8	0	0	945.528	46	53	1;2	0.0083984	93.195	28	877020000	10252000	528340	0	2033200	13692000	2989600	15109000	2620300	25578000	32087000	8603100	3900800	742940	41851000	2145100	1719500	42241000	34008000	71389000	119520000	23739000	23564000	67787000	81229000	1724700	0	0	18136000	32116000	33451000	3134700	4172400	960080	20338000	18748000
RQLAYPINK	30S ribosomal protein S6	P0A4D0	rpsF	9	1	0	1101.63	45	53	2	0.040065	89.355	3	30941000	0	0	0	0	0	0	0	0	4309700	0	0	3334300	0	0	0	0	0	0	5626900	5283700	1355600	1659700	0	1889600	0	278150	0	0	0	3891900	1909400	0	0	0	0
YTAAITGAEGK	30S ribosomal protein S6	P0A4D0	rpsF	11	0	0	1080.55	25	35	2	8.8743e-13	171.67	87	4666500000	63812000	78954000	49240000	126350000	47875000	96625000	70897000	0	137930000	116220000	121930000	94962000	141690000	116080000	127530000	118050000	148960000	117980000	126140000	157400000	111270000	99240000	129690000	137410000	117140000	107730000	76953000	110980000	78920000	117650000	120850000	110210000	56866000	61045000	84741000
SMALRLANELSDAAENK	30S ribosomal protein S7	P66606	rpsG	17	1	0	1831.91	115	131	2;3;4	4.3508e-114	306.07	376	22120000000	326590000	601570000	408620000	574010000	456150000	631090000	444030000	361130000	593020000	781240000	743920000	785780000	547440000	585090000	429350000	476360000	704290000	521180000	956610000	702900000	848510000	1020300000	680320000	799120000	270940000	340440000	286150000	281900000	303700000	419850000	384410000	364170000	51520000	107960000	96305000
KREDVHRMAEANK	30S ribosomal protein S7	P66606	rpsG	13	3	1	1582.8	137	149	2;3;4;5	1.0094e-24	208.51	179	5700600000	32944000	86755000	54183000	70915000	87216000	156950000	80128000	97253000	225320000	200740000	221330000	199440000	110280000	123660000	169430000	158360000	324470000	99834000	216040000	283210000	178990000	125840000	307950000	130700000	57510000	28774000	62747000	44016000	118070000	203970000	130420000	99567000	66653000	52913000	88539000
FVNILMVDGK	30S ribosomal protein S7	P66606	rpsG	10	0	0	1134.61	26	35	2	2.7727e-14	188.99	647	17543000000	241580000	361280000	273720000	435390000	353230000	518400000	76167000	287340000	435060000	634110000	539740000	538080000	371950000	398090000	502550000	467760000	444450000	433230000	545490000	577930000	566190000	776430000	428290000	570950000	230910000	208250000	312010000	196970000	334630000	433590000	361960000	340540000	282770000	287720000	252700000
FVNILMVDGKK	30S ribosomal protein S7	P66606	rpsG	11	1	1	1262.71	26	36	2;3	7.1953e-14	204.17	411	12130000000	97655000	300280000	80823000	257320000	108200000	300000000	109920000	174620000	392590000	530860000	352790000	367300000	243400000	228140000	198080000	208370000	610540000	472840000	614250000	833770000	506910000	421570000	633430000	796620000	151750000	120730000	75738000	135720000	158220000	286560000	118310000	214120000	42685000	33209000	138180000
AFAHYRW	30S ribosomal protein S7	P66606	rpsG	7	1	0	949.456	150	156	2;3	0.003689	117.56	33	2961400000	0	0	0	0	0	2164400	1457200	2600700	88464000	75770000	64341000	98148000	938810	1541900	74512000	160250000	60344000	21665000	623010000	219450000	8637300	0	366080000	194940000	0	260940	25440000	185550	68666000	166100000	163250000	101480000	0	1054200	7088200
FGSELLAK	30S ribosomal protein S7	P66606	rpsG	8	0	0	863.475	18	25	2	0.00047499	166.68	201	24268000000	348630000	575830000	325120000	691290000	409430000	615040000	394260000	492250000	679760000	841320000	711020000	540250000	524260000	493260000	543010000	500670000	786330000	639360000	1096300000	126030000	810810000	921700000	701230000	752120000	543340000	527920000	512280000	546270000	501210000	585480000	337710000	437690000	265470000	285460000	358960000
LANELSDAAENK	30S ribosomal protein S7	P66606	rpsG	12	0	0	1273.62	120	131	2	1.105e-51	246.63	60	1046700000	16712000	20877000	10758000	21231000	9741100	14265000	15863000	22187000	40245000	41234000	32128000	30279000	26520000	25272000	26245000	22514000	20489000	14029000	30144000	46588000	30021000	35035000	16720000	19957000	22397000	17040000	22216000	18234000	31288000	25873000	31396000	25627000	10768000	10917000	20282000
REDVHRMAEANK	30S ribosomal protein S7	P66606	rpsG	12	2	0	1454.7	138	149	2;3;4	4.1041e-11	179.59	116	2133900000	25415000	36758000	26496000	38593000	38943000	86161000	38680000	37238000	49044000	55287000	77507000	62128000	40756000	49700000	49942000	63170000	56823000	34253000	52365000	39865000	59824000	85128000	48603000	54383000	52654000	34477000	73144000	39039000	40531000	51421000	28892000	28379000	38447000	41606000	24866000
RNALAMR	30S ribosomal protein S7	P66606	rpsG	7	1	0	830.454	96	102	2	0.061134	121.29	3	8901500	0	0	0	0	0	0	0	0	0	2387200	3453700	3060600	0	0	0	0	0	0	0	0	0	0	0	0	0	0	0	0	0	0	0	0	0	0	0
RVGGSTYQVPVEVR	30S ribosomal protein S7	P66606	rpsG	14	1	0	1545.83	79	92	2;3	4.3681e-13	153.09	51	262840000	377620	0	0	0	1739500	2432100	2800900	0	17318000	15305000	24336000	18090000	6949200	6469700	17375000	21346000	0	0	7402300	14353000	3655800	902010	0	4936400	0	0	753040	0	4328700	4280000	25222000	3966200	822400	2992000	3519900
RVGGSTYQVPVEVRPVR	30S ribosomal protein S7	P66606	rpsG	17	2	0	1898.05	79	95	3;4	0.00088389	102.64	12	346520000	0	0	0	0	0	0	0	0	30983000	10353000	34338000	36483000	5200700	5474400	0	15784000	0	0	0	0	0	0	0	0	0	0	314400	0	11036000	17601000	28868000	13504000	12731000	13756000	17226000
SELEAFEVALENVRPTVEVK	30S ribosomal protein S7	P66606	rpsG	20	1	0	2258.18	57	76	2;3;4	3.6591e-176	308.24	484	29203000000	524260000	801370000	601750000	821270000	555070000	772690000	602870000	477110000	776440000	1226300000	991590000	1031600000	750330000	901750000	564790000	613270000	561720000	544860000	784130000	737270000	807940000	1127600000	639450000	724900000	435020000	511810000	460460000	410660000	566290000	586590000	455110000	641150000	434640000	463720000	541310000
STAESIVYSALETLAQR	30S ribosomal protein S7	P66606	rpsG	17	0	0	1837.94	37	53	2;3	8.0984e-77	241.3	165	3683600000	44577000	55016000	45656000	102310000	47880000	70597000	81502000	99277000	116720000	112020000	92529000	84439000	94705000	91452000	70745000	68336000	83715000	77439000	84914000	231280000	108310000	89195000	84987000	106160000	100600000	60804000	68545000	60475000	79586000	88467000	110690000	106040000	36080000	35681000	63032000
STAESIVYSALETLAQRSGK	30S ribosomal protein S7	P66606	rpsG	20	1	0	2110.09	37	56	2;3;4	3.3898e-108	271.27	421	47320000000	781550000	1166600000	913130000	1269300000	898940000	1272400000	900830000	675070000	1276700000	1903900000	1234100000	1655500000	1153800000	1336400000	1161500000	1014800000	1113900000	1059900000	1374600000	1210300000	1311100000	1820800000	1238500000	1484200000	719480000	823300000	681510000	826340000	810820000	1027100000	845280000	950370000	585550000	609010000	861450000
STAESIVYSALETLAQRSGKSELEAFEVALENVRPTVEVK	30S ribosomal protein S7	P66606	rpsG	40	3	1	4350.26	37	76	5	0.044262	20.105	2	37702000	0	3407600	0	0	0	0	0	2227900	5941400	0	4385000	3786800	2341100	2563700	0	1366900	0	0	0	0	656320	0	0	0	0	0	0	824390	0	2807800	0	2069900	0	0	0
VGGSTYQVPVEVR	30S ribosomal protein S7	P66606	rpsG	13	0	0	1389.73	80	92	2;3	6.5428e-17	167.03	81	4332000000	77169000	93524000	44286000	106300000	96645000	127270000	130030000	149550000	66236000	76843000	124530000	113380000	78133000	103500000	102410000	99522000	140290000	111920000	130590000	214290000	115090000	106210000	103640000	116950000	68553000	56390000	90951000	46146000	120850000	106470000	128260000	115180000	56034000	38690000	86103000
VGGSTYQVPVEVRPVR	30S ribosomal protein S7	P66606	rpsG	16	1	0	1741.95	80	95	2;3;4	7.8129e-13	155.37	248	48276000000	533550000	805630000	380470000	897800000	997010000	1295000000	1057600000	1466000000	904490000	866040000	1169400000	1001600000	1116000000	1108500000	1138700000	1198500000	1484800000	1649000000	2108800000	3419900000	1287600000	854770000	1647200000	2127100000	521620000	294120000	758040000	332460000	1353800000	1299300000	1636800000	1625100000	407580000	317090000	1018300000
VGGSTYQVPVEVRPVRR	30S ribosomal protein S7	P66606	rpsG	17	2	0	1898.05	80	96	4	0.0044197	63.29	3	65171000	0	0	0	0	0	0	0	0	8948000	9185400	11277000	9432600	0	0	2194200	2918700	0	0	0	0	0	0	0	0	0	0	0	0	1696100	978880	0	1601900	1604800	634180	3722700
WIVEAAR	30S ribosomal protein S7	P66606	rpsG	7	0	0	843.46	103	109	2	0.020078	87.754	27	12271000000	153600000	0	90468000	165670000	282160000	397300000	294190000	0	528540	262410000	0	261400000	423060000	0	282500000	0	594010000	519180000	891780000	1454500000	567020000	0	342880000	632910000	327880000	679660	267760000	0	580890000	501360000	641410000	663590000	0	136620000	0
WIVEAARK	30S ribosomal protein S7	P66606	rpsG	8	1	0	971.555	103	110	3	0.0039213	87.754	16	88172000	0	0	0	0	0	0	0	0	9261000	3427800	10267000	4171400	479160	640950	1513300	6731200	0	0	12730000	356820	0	0	0	0	928490	691270	583140	652460	917190	1842100	3196000	4098200	446990	1163100	2147000
SMQDPIADMLTR	30S ribosomal protein S8	P0A7W8	rpsH	12	0	0	1376.64	2	13	2	4.2741e-08	143.56	126	1137400000	17584000	20659000	16769000	31030000	15538000	18047000	28040000	26768000	27908000	41048000	30923000	30126000	33269000	24862000	28186000	24639000	35189000	41736000	29832000	63500000	4531300	33988000	40677000	62129000	15361000	11514000	11390000	10500000	23993000	28288000	25676000	23517000	11809000	14232000	17408000
SMQDPIADMLTRIRNGQAANK	30S ribosomal protein S8	P0A7W8	rpsH	21	2	0	2329.16	2	22	2;3;4	3.1425e-05	72.932	196	21644000000	372160000	309910000	433200000	435650000	380620000	431600000	357820000	199470000	540880000	801980000	591300000	633540000	494930000	563020000	93994000	514480000	841880000	746350000	932200000	964140000	906280000	923140000	899060000	1025500000	332690000	408100000	272880000	328310000	272880000	468030000	378390000	253940000	234540000	269650000	203100000
VMAGLGIAVVSTSK	30S ribosomal protein S8	P0A7W8	rpsH	14	0	0	1331.75	95	108	2;3	1.6182e-15	160.84	486	4740700000	62085000	86771000	75644000	106180000	93288000	116260000	91062000	70279000	150270000	195660000	157270000	168300000	136290000	130640000	99762000	122660000	96508000	142470000	112200000	173050000	111230000	100380000	124170000	168210000	88911000	59899000	77958000	66582000	89345000	104030000	119320000	114300000	54261000	50941000	88672000
GVMTDRAARQAGLGGEIICYVA	30S ribosomal protein S8	P0A7W8	rpsH	22	2	0	2307.15	109	130	2;3	0.00032338	62.468	65	3067000000	32686000	36899000	40797000	41166000	10320000	101550000	90760000	44700000	62617000	125830000	76160000	126340000	90316000	106270000	0	32922000	154580000	136750000	246800000	20418000	106780000	91588000	250340000	284020000	24736000	15939000	36325000	12582000	29029000	41836000	68883000	50175000	17657000	26016000	18547000
AAVTMPSSK	30S ribosomal protein S8	P0A7W8	rpsH	9	0	0	890.453	23	31	1;2	0.0005335	122.96	102	4335300000	60908000	65520000	64524000	59941000	68657000	92303000	65720000	50750000	117510000	141750000	119140000	112560000	85689000	103280000	108430000	112130000	173560000	160920000	199690000	207400000	149740000	168850000	161860000	185700000	58801000	66635000	66785000	58494000	70405000	112480000	95906000	85421000	40840000	41206000	41336000
AVVESIQR	30S ribosomal protein S8	P0A7W8	rpsH	8	0	0	900.503	70	77	2	1.8297e-08	193.86	68	6930400000	51151000	70958000	43254000	101430000	121390000	165310000	157310000	256630000	144040000	127450000	154170000	131620000	115440000	110750000	176080000	0	359710000	318290000	391440000	615440000	192470000	149150000	415960000	538200000	92835000	68643000	95593000	70061000	169100000	166610000	198010000	219230000	0	44104000	101450000
AVVESIQRVSRPGLRIYK	30S ribosomal protein S8	P0A7W8	rpsH	18	3	0	2070.21	70	87	3;4	0.030362	32.329	18	5003000000	7074800	77267000	3905000	49603000	15251000	137780000	17734000	90329000	342510000	310260000	472650000	327950000	119560000	133960000	0	435470000	7315500	5075900	27484000	34715000	7051500	5967700	15833000	16436000	44508000	10524000	94141000	12711000	146100000	259490000	171330000	134480000	61901000	72931000	113430000
EEGFIEDFK	30S ribosomal protein S8	P0A7W8	rpsH	9	0	0	1112.5	42	50	2	0.00027642	168.25	140	18927000000	346190000	595100000	368710000	640350000	355890000	570910000	344120000	368670000	569820000	629850000	620370000	517400000	421790000	495410000	518590000	428390000	392870000	408360000	653530000	575710000	576700000	794170000	397610000	478040000	282450000	238940000	261450000	291900000	304430000	385990000	306540000	343440000	245920000	298140000	271250000
PELELTLK	30S ribosomal protein S8	P0A7W8	rpsH	8	0	0	941.543	57	64	2	0.00057333	139.97	37	118550000	0	5954200	1328000	5158300	2101000	3737800	1788700	2527500	2620900	5026400	6154600	4014200	3786300	3946500	4461800	5636700	0	1521600	1145900	2241900	0	5589100	0	1039900	1139600	1115600	2840400	1305400	3444200	3583700	3438600	0	2435400	2928500	0
QAGLGGEIICYVA	30S ribosomal protein S8	P0A7W8	rpsH	13	0	0	1349.66	118	130	2	3.6227e-07	132.56	83	1987600000	25561000	28878000	28498000	51889000	34273000	44357000	37418000	43737000	20805000	22859000	21204000	22908000	42280000	41301000	25786000	24644000	90707000	102700000	156960000	200930000	63888000	51805000	75285000	117380000	3251100	3450800	2931700	49931000	35243000	28884000	83537000	62401000	7023200	8905000	15387000
RKDELPK	30S ribosomal protein S8	P0A7W8	rpsH	7	2	1	884.508	88	94	2	0.0014603	153.04	15	909100000	985060	975810	27099000	831600	520860	1125100	712990	30222000	77364000	1788100	1017600	1278600	1157600	997060	24841000	933850	66416000	68725000	0	0	61033000	0	80945000	0	50001000	42622000	21863000	47535000	302710	44763000	839320	891050	9851400	5865800	88078
VAIANVLK	30S ribosomal protein S8	P0A7W8	rpsH	8	0	0	826.528	34	41	2	3.9946e-05	187.63	189	32178000000	252670000	536510000	239000000	467440000	487520000	866860000	455480000	535260000	1095800000	1291600000	999720000	1013200000	734570000	729960000	833410000	915340000	1035000000	991850000	1423900000	1447800000	863380000	962630000	990990000	1217600000	408820000	274750000	468510000	335680000	691170000	934740000	672130000	769730000	280260000	294020000	478640000
VEGDTKPELELTLK	30S ribosomal protein S8	P0A7W8	rpsH	14	1	1	1570.85	51	64	2;3	2.1006e-94	275.76	295	31542000000	551310000	794470000	499200000	527230000	507540000	898350000	547780000	420740000	890070000	922210000	1032900000	795220000	855560000	866910000	698770000	498850000	716810000	740730000	870970000	1270700000	870900000	1158900000	614780000	811810000	391480000	715470000	599920000	707940000	669330000	713060000	566040000	530870000	440230000	160540000	598440000
MVVRQPLELVDMVEK	30S ribosomal protein S9	P0A7X4	rpsI	15	1	0	1784.95	46	60	2;3	8.8179e-21	177.21	49	673590000	1715500	1046100	6370400	7424400	2681200	2475400	3810800	3569600	11469000	17642000	10066000	9366900	3663300	2528700	32801000	4422400	6067000	12718000	83325000	84489000	4360400	7612500	12789000	66454000	21598000	0	12845000	20194000	2337200	1464300	3959700	7860200	0	0	3587400
QPLELVDMVEK	30S ribosomal protein S9	P0A7X4	rpsI	11	0	0	1299.67	50	60	2;3	9.1176e-14	179.94	323	23230000000	376210000	436000000	255670000	443380000	289400000	314680000	418180000	377860000	475280000	674240000	476840000	511860000	723810000	543890000	348140000	383280000	749050000	696720000	915300000	1967300000	596030000	475760000	873710000	1073800000	433900000	56740000	329950000	441700000	721480000	560610000	825420000	722760000	161380000	139590000	364860000
ALMEYDESLR	30S ribosomal protein S9	P0A7X4	rpsI	10	0	0	1225.56	86	95	2	3.0956e-10	169.76	135	9567600000	114800000	145080000	77973000	184090000	103070000	148560000	159470000	204260000	224800000	202110000	228230000	191100000	236180000	239350000	166770000	159480000	256940000	248840000	271480000	517980000	262540000	225430000	262800000	254690000	237800000	241450000	156520000	192000000	294650000	295360000	323910000	262100000	79982000	64506000	162300000
ALMEYDESLRSELR	30S ribosomal protein S9	P0A7X4	rpsI	14	1	0	1710.82	86	99	2;3	2.6572e-13	158.86	103	1191700000	8282800	25774000	2102700	6182900	5234000	31115000	3962600	15863000	12996000	38380000	14091000	27022000	6027100	44595000	25431000	31932000	39073000	50736000	37595000	80192000	31033000	30361000	38131000	38834000	23450000	17243000	14051000	20965000	46672000	34996000	61100000	57486000	12871000	5675900	8997600
QPLELVDMVEKLDLYITVK	30S ribosomal protein S9	P0A7X4	rpsI	19	1	1	2245.23	50	68	3	0.0012627	85.054	1	3346200	0	0	0	0	0	0	0	0	0	0	0	0	0	0	0	0	0	0	0	0	0	0	0	0	0	0	0	0	0	0	0	0	0	0	0
AENQYYGTGR	30S ribosomal protein S9	P0A7X4	rpsI	10	0	0	1157.51	2	11	2	3.3973e-25	211.63	40	1535400000	12753000	19250000	9410100	28726000	9837700	21836000	18266000	27501000	47879000	34682000	40692000	30016000	30086000	36204000	28526000	0	33914000	35818000	43724000	115240000	0	25615000	41904000	60626000	5603200	36557000	3031800	40598000	39830000	44691000	68988000	71337000	11211000	11997000	27928000
AENQYYGTGRRK	30S ribosomal protein S9	P0A7X4	rpsI	12	2	0	1441.71	2	13	2;3;4	0.0013118	85.924	127	6375500000	84070000	175000000	69527000	173860000	117450000	260090000	111890000	176230000	258740000	192570000	219290000	169800000	129280000	110340000	191940000	235300000	189150000	97673000	111730000	203050000	138030000	168600000	176570000	139820000	79875000	77152000	100670000	108360000	123400000	211790000	131650000	119180000	71846000	62935000	91115000
AGFVTRDAR	30S ribosomal protein S9	P0A7X4	rpsI	9	1	0	991.52	101	109	3	0.081366	45.68	1	388390000	0	0	0	0	0	0	0	0	0	0	0	0	0	0	0	0	0	108220000	1655800	58631000	0	124040000	41709000	54135000	0	0	0	0	0	0	0	0	0	0	0
AGFVTRDARQVERK	30S ribosomal protein S9	P0A7X4	rpsI	14	3	0	1631.89	101	114	2;3;4	1.0349e-29	208.08	76	4451000000	18892000	33031000	13687000	16492000	136110000	185690000	102800000	106780000	155310000	178830000	262040000	190450000	94247000	101140000	67661000	266410000	50928000	48797000	210750000	225370000	7679500	5809800	232590000	154350000	22181000	3726500	110340000	8128900	113060000	180100000	128890000	114430000	24598000	27192000	58638000
AGFVTRDARQVERKK	30S ribosomal protein S9	P0A7X4	rpsI	15	4	1	1759.98	101	115	2;3	1.3596e-06	132.06	10	309110000	906740	1682500	232430	720660	5596700	11088000	5792800	7084500	16431000	16817000	25696000	19553000	6203200	7815000	2897500	21754000	0	368780	1617100	26501000	0	310020	2593800	10318000	532940	0	3874200	0	9486200	23113000	8850700	9132500	0	0	2304100
ARRRPQFSK	30S ribosomal protein S9	P0A7X4	rpsI	9	3	0	1144.66	121	129	2;3	0.0080666	83.647	25	874050000	3398300	5711600	2384600	3503500	2468800	3003400	2054200	3810500	81295000	129610000	99393000	57111000	6964000	10573000	0	95140000	4200700	809060	2952400	9373600	6961100	6033400	990260	2741600	5481700	1461900	31153000	5941200	45810000	67864000	38987000	19065000	0	0	5739700
GGGISGQAGAIR	30S ribosomal protein S9	P0A7X4	rpsI	12	0	0	1042.55	69	80	2;3	7.1143e-33	205.12	55	9293300000	77001000	118840000	67576000	204490000	84435000	154170000	109560000	209230000	239920000	150330000	147220000	146450000	214150000	197620000	168560000	150580000	296380000	299510000	312170000	657270000	231140000	191310000	368760000	395470000	212560000	214950000	115490000	193290000	230430000	338140000	319770000	374260000	54340000	61446000	131960000
GGGISGQAGAIRHGITRALMEYDESLRSELRK	30S ribosomal protein S9	P0A7X4	rpsI	32	4	0	3427.77	69	100	3;4;5	0.022099	23.19	38	2414800000	11759000	50950000	15663000	57228000	11082000	74879000	10028000	34213000	103750000	154640000	147630000	159560000	71095000	79220000	13539000	100330000	25968000	15680000	13934000	15028000	33403000	40602000	32648000	19945000	9736500	18072000	7002200	10506000	72889000	75328000	46643000	62515000	77907000	76795000	10007000
IVINQRSLEQYFGRETARMVVRQPLELVDMVEK	30S ribosomal protein S9	P0A7X4	rpsI	33	4	0	3946.09	28	60	3;4;5;6	0.00011272	41.601	94	6391000000	72858000	91329000	164670000	88553000	129400000	111270000	85298000	52738000	160550000	277880000	215120000	239510000	134290000	126060000	97036000	132730000	184160000	168030000	372190000	367070000	286870000	248530000	360150000	275090000	74530000	84326000	27682000	96694000	92550000	117490000	136840000	96487000	68048000	34119000	56387000
LDLYITVK	30S ribosomal protein S9	P0A7X4	rpsI	8	0	0	963.564	61	68	2	2.2621e-05	176.6	233	12404000000	146380000	180700000	182910000	262340000	221400000	342310000	223460000	264070000	317130000	319030000	352220000	265400000	305920000	290860000	307170000	372000000	318910000	356720000	348190000	557020000	294100000	303540000	280510000	351620000	207220000	207190000	185810000	171090000	332870000	363870000	358580000	373070000	162400000	145670000	249090000
SLEQYFGR	30S ribosomal protein S9	P0A7X4	rpsI	8	0	0	998.482	34	41	2;3	2.5113e-06	180.45	107	14865000000	117590000	161210000	89602000	216620000	161130000	271680000	207010000	275870000	409730000	358500000	413170000	303480000	360410000	333600000	305740000	303850000	387790000	347580000	563590000	933840000	295420000	217760000	520690000	606240000	260990000	199360000	214460000	205880000	451850000	476980000	568710000	676250000	102290000	105480000	275480000
SLEQYFGRETAR	30S ribosomal protein S9	P0A7X4	rpsI	12	1	0	1455.71	34	45	3	0.011284	62.466	2	162230000	0	0	334410	1846700	0	0	0	2201900	8071300	4276200	6085000	4238800	4403500	7284100	6472400	9005700	0	0	0	0	0	2027200	0	0	3274800	2678000	4070000	2985700	5991400	7957100	0	8432800	0	4754400	5605500
SSAARVFIK	30S ribosomal protein S9	P0A7X4	rpsI	9	1	0	977.566	14	22	2;3	8.2052e-05	177.3	122	10519000000	116090000	233850000	98224000	208910000	192510000	378680000	184020000	222850000	366300000	356840000	429880000	315820000	205020000	216890000	372010000	436510000	219810000	203890000	438750000	433240000	226280000	175810000	415870000	486690000	114880000	107270000	156590000	111420000	167200000	291300000	175130000	177120000	96069000	98826000	141260000
SSAARVFIKPGNGK	30S ribosomal protein S9	P0A7X4	rpsI	14	2	1	1430.8	14	27	2	5.5755e-10	143.56	2	9872100	0	0	0	0	0	0	0	0	0	1683800	0	0	0	0	0	0	0	0	3463500	2927200	0	0	1797700	0	0	0	0	0	0	0	0	0	0	0	0
YQGVVGLEGDTLAACLEDYFMR	33 kDa chaperonin	P0A6Y6	hslO	22	0	0	2506.15	125	146	2;3	1.9772e-44	204.94	201	615080000	4392000	5689400	7653100	14748000	5389200	7458600	9395700	8603600	11143000	11806000	14744000	15535000	11285000	10971000	8820700	10989000	18477000	22970000	10269000	33204000	15174000	13503000	26383000	36563000	8329700	9245400	4265300	4630400	13246000	9811100	11886000	9458100	10344000	8138900	23333000
CTCSRERCADALK	33 kDa chaperonin	P0A6Y6	hslO	13	2	0	1625.71	230	242	2;3	9.8241e-05	106.67	3	31734000	0	0	0	0	0	0	0	0	0	0	0	0	0	0	0	0	4719700	2619400	2386200	1028100	3228900	2172200	7545500	8034400	0	0	0	0	0	0	0	0	0	0	0
GELVTVSETLQQILENHDYPQPVK	33 kDa chaperonin	P0A6Y6	hslO	24	0	0	2736.4	19	42	3;4	3.2498e-38	184.15	121	571580000	2218300	7844600	11285000	15410000	9622100	7229200	13061000	10007000	13955000	18643000	15542000	15838000	14652000	9597700	11429000	14659000	12243000	15434000	7498200	17844000	13065000	10534000	19402000	23987000	8073500	4137100	5023300	4312600	13126000	2816700	12688000	10303000	15087000	7754600	17776000
LYHEEEVTVYDPQDVEFK	33 kDa chaperonin	P0A6Y6	hslO	18	0	0	2239.03	212	229	3	2.2773e-05	99.796	17	100880000	0	2533300	0	4225300	0	2164500	2263100	2856800	3606600	5274700	3033700	2956800	3370200	2158600	2877700	3009900	0	0	0	3721600	0	3052200	0	0	1254500	3076800	1135800	0	4111000	2812800	3357600	0	2219000	1029900	2419400
NNASPADPQVH	33 kDa chaperonin	P0A6Y6	hslO	11	0	0	1148.52	282	292	2	3.8269e-07	144.55	4	30978000	0	0	454190	0	421730	0	0	0	2016000	0	0	0	1640000	960580	0	0	801060	563930	713670	1812600	1143400	849670	827120	1476500	481170	777340	682250	177130	0	0	1127200	904140	1023300	0	0
NVLAELLVATSLLTATLK	33 kDa chaperonin	P0A6Y6	hslO	18	0	0	1869.12	43	60	2;3	6.1357e-109	286.16	228	2930000000	39681000	59841000	58855000	75409000	55567000	71488000	52644000	49534000	39514000	63861000	56430000	67128000	62047000	44189000	89209000	81485000	105360000	106410000	87143000	94118000	76925000	90378000	113150000	135480000	46081000	36891000	30997000	34749000	45351000	57000000	42861000	33339000	45372000	44800000	74730000
PAAGGMLLQVMPAQNAQQDDFDHLATLTETIK	33 kDa chaperonin	P0A6Y6	hslO	32	0	0	3423.68	165	196	3;4	9.682e-39	143.54	158	963120000	18774000	11143000	27609000	18783000	20203000	20014000	22814000	6254500	22364000	45457000	27450000	34969000	22577000	21434000	20883000	21932000	17165000	21475000	21196000	17285000	29794000	51030000	26929000	27372000	10188000	12309000	10232000	4931900	12436000	16560000	4554700	10831000	26238000	23276000	18085000
SEQLPTR	33 kDa chaperonin	P0A6Y6	hslO	7	0	0	829.429	147	153	2	0.010092	98.582	25	425170000	0	9909700	5864600	13893000	2708900	6053300	4439400	11283000	8293900	0	14245000	10372000	0	10107000	9074300	13115000	0	9523100	0	0	0	0	12438000	16441000	12012000	11227000	6508200	5441900	10005000	7336500	8827600	7211300	10634000	9286100	15706000
TEELLTLPANEVLWR	33 kDa chaperonin	P0A6Y6	hslO	15	0	0	1782.95	197	211	2;3	5.5673e-46	211.82	60	195840000	1822500	984270	2154300	2996500	2648700	1711200	4279200	1926800	7363600	9713600	5553000	4753400	6501800	2821600	4037300	4368600	4544400	3108300	2926500	6986300	5553000	5074000	3643600	7354100	2385700	2037600	1248700	2088400	5219000	5733800	5221200	4378600	3268300	1281100	3672700
TEELLTLPANEVLWRLYHEEEVTVYDPQDVEFK	33 kDa chaperonin	P0A6Y6	hslO	33	1	0	4003.97	197	229	4	2.8239e-06	54.934	130	376150000	10114000	5817200	9210000	7606600	6191000	7165900	6125200	4408600	8843300	14640000	9755000	11805000	8020800	7830200	7662200	10329000	7495300	6044000	0	6926400	5745700	12995000	10410000	12060000	4622300	5127800	3981500	4690200	4863100	6144400	4320300	5238500	15551000	11281000	8052700
TLVGNGYVVITITPSEGER	33 kDa chaperonin	P0A6Y6	hslO	19	0	0	2004.05	106	124	2;3	6.5252e-40	195.96	51	118230000	1341000	980940	1255700	1918500	1156300	0	1463900	1731400	1742600	0	2150600	3690200	1708100	2123800	2099800	2268900	1255000	3494800	1238000	2488900	2140600	2145400	2012400	3045400	2618500	2260200	2653600	3213800	1911200	1670100	2753100	2078700	2121500	1780700	7182900
VQGEIPENADLK	33 kDa chaperonin	P0A6Y6	hslO	12	0	0	1311.67	94	105	2	2.4338e-06	128.54	65	329200000	6962800	7629000	3946900	8666000	0	4207900	5465300	6554800	9173500	10865000	9595200	9627700	7271800	7107600	5616300	6694100	6139600	4077400	4802100	10375000	6806600	6432400	6148200	9655300	4494000	4456200	3234600	4196200	7947300	5402800	6897500	4602400	4851900	5900200	6890300
YLFENFAVR	33 kDa chaperonin	P0A6Y6	hslO	9	0	0	1157.59	10	18	2	6.3024e-06	160.36	32	383920000	3950000	4477500	2865600	5988300	5866100	6792700	7192900	9921400	13068000	15032000	12862000	12752000	10239000	7688700	14408000	13981000	0	0	0	0	0	0	0	0	5725300	4325200	5789200	4364900	11860000	13864000	13271000	11390000	8406300	5687300	16620000
QEGTFMPMVASDGPHYGANIK	34 kDa membrane antigen	W8ZSP6	EC958_A0100	21	0	0	2249.02	105	125	2;3	8.9304e-51	205	105	2288100000	0	0	0	0	0	0	0	0	0	0	0	0	92720000	95407000	116560000	103140000	259830000	276170000	116980000	114930000	299480000	463250000	90741000	147980000	0	0	0	0	0	0	0	0	0	0	0
EYPAGEPVTMNEMELAAVYLQPIDMEPRGMGLPAAK	34 kDa membrane antigen	W8ZSP6	EC958_A0100	36	1	0	3917.87	27	62	3;4;5	1.2168e-27	111.82	123	961670000	0	0	0	0	0	0	0	0	0	0	0	0	26866000	33749000	38547000	42463000	109080000	115520000	56306000	41267000	132260000	211650000	55819000	71923000	0	0	0	0	0	0	0	0	0	0	0
EYPAGEPVTMNEMELAAVYLQPIDMEPR	34 kDa membrane antigen	W8ZSP6	EC958_A0100	28	0	0	3192.48	27	54	3	8.5905e-17	127.53	40	111450000	0	0	0	0	0	0	0	0	0	0	0	0	9714900	6149700	7774600	8950100	11888000	13443000	2444600	7544900	14286000	12879000	4020500	4719500	0	0	0	0	0	0	0	0	0	0	0
AGMHRHTDSETGVGRWWK	34 kDa membrane antigen	W8ZSP6	EC958_A0100	18	2	0	2109.99	144	161	3;4;5	7.3147e-47	207.66	26	205280000	0	0	0	0	0	0	0	0	0	0	0	0	1824000	1224700	2421900	5848900	47334000	15945000	6478000	9692400	35471000	14094000	48414000	15998000	0	0	0	0	0	0	0	0	0	0	0
ADVHLEADIHAVEGNK	34 kDa membrane antigen	W8ZSP6	EC958_A0100	16	0	0	1716.84	63	78	2;3;4	1.6952e-76	244	88	821760000	0	0	0	0	0	0	0	0	0	0	0	0	49264000	44236000	47897000	40511000	102780000	100580000	35264000	17223000	106550000	145110000	37282000	35749000	0	0	0	0	0	0	0	0	0	0	0
MMGVGNYK	34 kDa membrane antigen	W8ZSP6	EC958_A0100	8	0	0	898.404	126	133	2	0.012315	91.626	17	1781200000	0	0	0	0	0	0	0	0	0	0	0	0	58421000	52733000	93912000	16729000	270670000	251000000	123800000	137970000	236800000	267900000	107850000	143960000	0	0	0	0	0	0	0	0	0	0	0
[truncated: 36,186 more rows]
[truncated: 11 more columns]

## Sheet: S3
UniprotKB Entry	Protein Name	Gene Name	Number of All Identified Peptides	Unique Peptides	Sequence Coverage [%]	Mol. Weight [KDa]	Sequence Length	MS/MS Count	Score	Q-Value	Database Specific Accession Ids	Number of proteins	Number of Peptides Associated with each Protein Group	Intensity	Intensity CN-11	Intensity CN-12	Intensity CN-13	Intensity CN-14	Intensity CO-11	Intensity CO-12	Intensity CO-13	Intensity CO-14	Intensity DN-11	Intensity DN-12	Intensity DN-21	Intensity DN-22	Intensity EO-11	Intensity EO-12	Intensity EO-21	Intensity EO-22	Intensity FO-11	Intensity FO-12	Intensity FO-21	Intensity FO-22	Intensity FN-11	Intensity FN-12	Intensity FN-21	Intensity FN-22	Intensity GO-1	Intensity GO-2	Intensity GN-1	Intensity GN-2	Intensity 536O-11	Intensity 536O-12	Intensity 536N-11	Intensity 536N-12	Intensity 536BA-11	Intensity 536BA-12	Intensity 536BA-21
[truncated: 2,862 more rows]
[truncated: 57 more columns]

[truncated: 8 more sheets: S4, S6, S7, S8, S10, S11, S12, S13]
